# Supplementary material for: The Molecular Organization of Human cGMP Specific Phosphodiesterase 6 (PDE6): Structural Implications of Somatic Mutations in Cancer and Retinitis Pigmentosa
Source: Comput Struct Biotechnol J. 2019 Mar 6;17:378–89. doi: 10.1016/j.csbj.2019.03.004 (PMC6434069; doi:10.1016/j.csbj.2019.03.004)
Supplement: Supplementary file 2 — Supplementary material 2 [file mmc2.xlsx]

## Sheet: PDE6A
Mutation	mCSM	mCSM-ppi	DUET	mCSM-NA	SDM	Outcome	WT_SSE	WT_RSA(%)	WT_DEPTH (angstrom)	WT_OSP	WT_SS	WT_SN	WT_SO	MT_SSE	MT_RSA(%)	MT_DEPTH (angstrom)	MT_OSP	MT_SS	MT_SN	MT_SO	SDM	Outcome
D164Y	0.3	-0.973	0.164Kcal/mol	0.596 Kcal/mol	0.39	Increased stability	l	35.2	3.7	0.47	True	False	False	l	46.8	3.7	0.39	False	False	False	0.39	Increased stability
D118H	0.548	0.576	-0.35Kcal/mol	-1.288 Kcal/mol	-0.09	Reduced stability	t	113.4	3.3	0.07	False	False	False	a	100.4	3.2	0.05	False	False	False	-0.09	Reduced stability
T418M	0.475	0.204	0.671Kcal/mo	-1.218 Kcal/mol	1.19	Increased stability	H	49.4	3.4	0.4	False	False	True	H	55.4	3.6	0.27	False	False	False	1.19	Increased stability
D207Y	0.435	-1.427	-0.222Kcal/mol	0.596 Kcal/mol	-0.91	Reduced stability	H	2.3	5.3	0.56	True	True	False	H	14	5.1	0.54	True	False	False	-0.91	Reduced stability
E486A	0.399	-0.679	0.247Kcal/mol	-0.556 Kcal/mol	0.06	Increased stability	a	60.6	3.5	0.41	False	False	False	a	43.1	3.3	0.56	False	False	False	0.06	Increased stability
G568L	0.384	-1.399	1.12Kcal/mol	0.65 Kcal/mol	0.49	Increased stability	H	0.7	12.7	0.51	False	False	False	H	0.4	12.6	0.7	False	False	False	0.49	Increased stability
R472I	0.248	-0.622	-0.001Kcal/mol	-2.222 Kcal/mol	0.08	Increased stability	a	66.8	3.4	0.14	False	False	False	a	77.2	3.4	0.17	False	False	False	0.08	Increased stability
Q352L	0.239	-0.37	0.647 Kcal/mol	-0.65 Kcal/mol	0.29	Increased stability	H	43.1	3.6	0.32	False	False	False	H	54.4	3.6	0.29	False	False	False	0.29	Increased stability
D199N	0.145	-1.296	0.463Kcal/mol	0.588 Kcal/mol	0.19	Increased stability	g	108.9	3.1	0.07	False	False	False	l	108.6	3	0.07	False	False	False	0.19	Increased stability
A362V	0.124	-1.086	0.294 Kcal/mol	0.334 Kcal/mol	-0.73	Reduced stability	H	0.6	6.9	0.61	False	False	False	H	0.2	7.6	0.7	False	False	False	-0.73	Reduced stability
T253M	0.051	-0.041	0.104 Kcal/mol	-1.218 Kcal/mol	-0.09	Reduced stability	a	63.6	3.4	0.26	False	False	False	a	76.1	3.3	0.2	False	False	False	-0.09	Reduced stability
K284E	-0.008	-0.295	0.336 Kcal/mol	-1.698 Kcal/mol	0.52	Increased stability	e	51.5	3.6	0.25	False	False	False	e	60.1	3.5	0.21	False	False	False	0.52	Increased stability
T577M	-0.018	0.151	0.147Kcal/mol	-1.218 Kcal/mol	-0.09	Reduced stability	a	32.8	4.1	0.4	False	False	False	a	58.1	3.8	0.27	False	False	False	-0.09	Reduced stability
K317M	-0.056	-0.175	0.053 Kcal/mol	-1.956 Kcal/mol	0.28	Increased stability	E	22.4	4.9	0.36	True	False	False	a	18.8	5.7	0.32	False	False	False	0.28	Increased stability
T585M	-0.082	0.207	0.147Kcal/mol	-1.218 Kcal/mol	0.51	Increased stability	p	71.1	3.4	0.28	False	False	False	p	82	3.4	0.18	False	False	False	0.51	Increased stability
S430P	-0.101	-0.23	-0.364Kcal/mol	-1.06 Kcal/mo	-2.21	Reduced stability	H	2.4	6.3	0.48	False	False	True	H	1.9	5.7	0.51	False	False	False	-2.21	Reduced stability
T751K	-0.108	-1.497	0.356Kcal/mol	0.758 Kcal/mol	1.22	Increased stability	H	79.1	3.2	0.25	False	False	True	H	95.2	3.2	0.15	False	False	False	1.22	Increased stability
M420I	-0.135	-1.25	0.383Kcal/mol	0.178 Kcal/mol	-0.62	Reduced stability	H	0.9	8.6	0.6	False	False	False	H	1.2	8.2	0.61	False	False	False	-0.62	Reduced stability
H202N	-0.178	-0.583	-0.215Kcal/mol	-0.352 Kcal/mol	-0.82	Reduced stability	b	46	3.7	0.28	False	False	True	b	41.6	3.8	0.29	False	False	True	-0.82	Reduced stability
V188L	-0.203	-0.47	-0.246Kcal/mol	0.178 Kcal/mol	-1.25	Reduced stability	E	3.8	5.3	0.49	False	False	False	E	1.9	6.1	0.61	False	False	False	-1.25	Reduced stability
N504Y	-0.232	-1.707	0.111Kcal/mol	0.026 Kcal/mol	0.38	Increased stability	a	41.6	3.8	0.35	False	False	False	a	33.5	3.6	0.38	True	False	False	0.38	Increased stability
R562W	-0.295	-0.453	-0.632Kcal/mol	-1.206 Kcal/mol	-0.49	Reduced stability	H	42.1	3.8	0.34	True	False	True	H	58.3	3.9	0.23	False	False	False	-0.49	Reduced stability
D187N	-0.301	-1.161	-0.171Kcal/mol	0.588 Kcal/mol	0.19	Increased stability	E	94.7	3.3	0.2	False	False	False	E	91.7	3.3	0.21	False	False	False	0.19	Increased stability
P181L	-0.309	-0.578	0.542Kcal/mol	0.178 Kcal/mol	3.29	Increased stability	E	1.9	5.2	0.55	False	False	False	E	0	6.1	0.61	False	False	False	3.29	Increased stability
V685M	-0.312	-1.723	-0.675Kcal/mol	0.02 Kcal/mol	-0.68	Reduced stability	H	7.5	5.7	0.58	False	False	False	H	8.2	5.5	0.61	False	False	False	-0.68	Reduced stability
H226Y	-0.321	-1.177	-0.163Kcal/mol	-0.346 Kcal/mol	-0.4	Reduced stability	H	0	7.9	0.71	True	False	True	H	0	8.1	0.75	False	True	False	-0.4	Reduced stability
L211I	-0.322	-1.255	-0.22Kcal/mol	0.02 Kcal/mol	-0.48	Reduced stability	H	2.2	7.9	0.62	False	False	False	H	0.1	8.2	0.59	False	False	False	-0.48	Reduced stability
R472T	-0.355	0.235	-0.001Kcal/mol	-1.142 Kcal/mol	-0.11	Reduced stability	a	66.8	3.4	0.14	False	False	False	a	71.9	3.5	0.19	False	False	False	-0.11	Reduced stability
V120I	-0.378	-0.232	-0.062Kcal/mol	-0.296 Kcal/mol	-0.02	Reduced stability	t	56	3.5	0.18	False	False	False	t	78.2	3.5	0.12	False	False	False	-0.02	Reduced stability
D686N	-0.397	-0.829	-0.586Kcal/mol	0.588 Kcal/mol	0.57	Increased stability	H	49.9	3.5	0.3	True	False	True	H	57.8	3.6	0.28	True	False	True	0.57	Increased stability
D366E	-0.447	-0.647	0.3 Kcal/mol	0.178 Kcal/mol	1.49	Increased stability	H	87.8	3.3	0.23	False	False	False	H	102.4	3.3	0.13	False	False	False	1.49	Increased stability
E787Q	-0.45	-1.44	0.478Kcal/mol	-0.296 Kcal/mol	-0.3	Reduced stability	H	0.1	6.7	0.61	False	False	False	H	0.2	6.7	0.62	False	False	False	-0.3	Reduced stability
S614C	-0.467	-1.61	-0.701Kcal/mol	0.178 Kcal/mol	0.68	Increased stability	H	28.1	3.9	0.36	False	True	True	H	24.1	3.7	0.4	False	True	True	0.68	Increased stability
R257Q	-0.52	-0.101	-0.088 Kcal/mol	-1.552 Kcal/mol	0.04	Increased stability	H	53.9	3.6	0.3	True	False	False	H	57.8	3.5	0.31	True	False	False	0.04	Increased stability
A190V	-0.528	-1.31	0.045Kcal/mol	-0.296 Kcal/mol	0.57	Increased stability	E	0	7.6	0.72	False	False	False	E	0	7	0.76	False	False	False	0.57	Increased stability
K786E	-0.566	0.026	0.851Kcal/mol	0.596 Kcal/mol	0.87	Increased stability	H	37.5	3.6	0.36	False	False	False	H	63.3	3.4	0.3	False	False	False	0.87	Increased stability
V120A	-0.589	-0.331	-0.42Kcal/mol	-0.296 Kcal/mol	-0.32	Reduced stability	t	56	3.5	0.18	False	False	False	t	50.6	3.3	0.15	False	False	False	-0.32	Reduced stability
G200V	-0.59	-0.323	-0.354Kcal/mol	0.492 Kcal/mol	0.47	Increased stability	b	74.4	3.6	0.23	False	False	False	b	70.6	3.6	0.2	False	False	False	0.47	Increased stability
R102C	-0.598	-0.158	-0.776Kcal/mol	-1.3 Kcal/mol	-0.21	Reduced stability	E	57.1	3.4	0.22	True	False	False	E	82.6	3.1	0.23	False	False	False	-0.21	Reduced stability
D800Y	-0.608	0.807	-0.338Kcal/mol	0.596 Kcal/mol	0.6	Increased stability	H	79	3.3	0.3	False	False	True	H	81.1	3.4	0.22	False	False	False	0.6	Increased stability
Q130K	-0.608	-0.991	-0.478Kcal/mol	1.168 Kcal/mol	0.16	Increased stability	b	64.2	3.5	0.28	False	False	False	b	60.7	3.6	0.25	False	False	False	0.16	Increased stability
A591V	-0.616	-1.36	-0.363Kcal/mol	0.334 Kcal/mol	-0.85	Reduced stability	H	0.2	9.9	0.55	False	False	False	H	0.1	9.6	0.63	False	False	False	-0.85	Reduced stability
L427M	-0.656	-0.903	-0.797Kcal/mol	-0.138 Kcal/mol	-0.94	Reduced stability	H	9.8	10.2	0.46	False	False	False	H	9.1	10.5	0.48	False	False	False	-0.94	Reduced stability
D408N	-0.667	-1.618	-0.535 Kcal/mol	0.588 Kcal/mol	-0.26	Reduced stability	a	41.9	3.8	0.32	True	False	False	a	45.2	4	0.29	True	False	False	-0.26	Reduced stability
R66W	-0.698	-0.863	-0.95Kcal/mol	-1.206 Kcal/mol	-0.06	Reduced stability	H	40.3	3.8	0.43	True	False	False	H	48.6	3.8	0.36	False	False	False	-0.06	Reduced stability
H143Q	-0.705	-0.34	-0.592Kcal/mol	-0.196 Kcal/mol	0.11	Increased stability	H	36.3	4.2	0.37	True	False	False	H	32.1	4.2	0.37	False	False	False	0.11	Increased stability
S344R	-0.715	-0.789	-0.522 Kcal/mol	1.338 Kcal/mo	-0.09	Reduced stability	b	18.6	5	0.48	False	True	True	b	47.8	4	0.28	False	False	False	-0.09	Reduced stability
R707W	-0.743	-1.158	-0.928Kcal/mol	-1.206 Kcal/mol	-0.21	Reduced stability	H	24.7	4.2	0.44	False	False	False	H	33.9	4.2	0.41	False	False	False	-0.21	Reduced stability
A723V	-0.76	-0.648	-0.701Kcal/mol	0.334 Kcal/mol	-0.84	Reduced stability	H	23.5	6.5	0.39	False	False	False	H	16.9	6.3	0.46	False	False	False	-0.84	Reduced stability
P727L	-0.761	-0.711	-0.749Kcal/mol	0.178 Kcal/mol	-0.58	Reduced stability	p	49.5	3.7	0.32	False	False	False	p	79.4	3.4	0.19	False	False	False	-0.58	Reduced stability
P727L	-0.761	-0.711	-0.749 Kcal/mol	0.178 Kcal/mol	-0.58	Reduced stability	p	45.5	3.5	0.36	False	False	False	p	71.4	3.3	0.23	False	False	False	-0.58	Reduced stability
M525T	-0.774	-1.028	-0.855Kcal/mol	1.258 Kcal/mol	-2.83	Reduced stability	H	1.1	11.8	0.67	False	False	False	H	3.4	11.6	0.64	True	False	True	-2.83	Reduced stability
R237C	-0.778	-0.925	-1.594 Kcal/mol	-1.142 Kcal/mol	-1.8	Reduced stability	H	12.9	4.6	0.41	True	False	True	H	24.9	4.4	0.34	True	False	False	-1.8	Reduced stability
A268D	-0.779	-0.042	-0.575 Kcal/mol	0.436 Kcal/mol	-1.41	Reduced stability	H	68.6	3.3	0.22	False	False	False	H	76.9	3.4	0.17	False	False	False	-1.41	Reduced stability
S643R	-0.798	-1.36	-0.533Kcal/mol	1.338 Kcal/mol	1.44	Increased stability	g	45.1	3.4	0.29	False	False	False	g	67.1	3.3	0.18	False	False	False	1.44	Increased stability
F565C	-0.857	-1.409	-0.382Kcal/mol	0.588 Kcal/mol	-0.48	Reduced stability	H	2.3	5.3	0.56	True	True	False	H	2.4	5.3	0.56	True	True	False	-0.48	Reduced stability
G104D	-0.859	-0.171	-1.445Kcal/mol	-1.3 Kcal/mol	-2.5	Reduced stability	l	99.6	3.4	0.26	False	False	False	l	105.2	3.2	0.14	False	False	False	-2.5	Reduced stability
R102S	-0.905	0.304	-1.154Kcal/mol	-1.3 Kcal/mol	-0.95	Reduced stability	E	57.1	3.4	0.22	True	False	False	E	78.2	3.2	0.24	False	False	False	-0.95	Reduced stability
E502K	-0.914	-0.324	-0.267Kcal/mol	1.736 Kcal/mol	-0.45	Reduced stability	l	38.5	3.7	0.38	True	False	False	l	54.7	3.6	0.28	False	False	False	-0.45	Reduced stability
V141M	-0.951	-1.576	-0.61	-4.978	-0.98	Reduced stability	H	0	11	0.78	False	False	False	H	0	11.3	0.81	False	False	False	-0.41	Reduced stability
R100P	-0.963	-0.468	-1.329Kcal/mol	-2.38 Kcal/mol	-1.67	Reduced stability	E	33.3	3.9	0.37	True	False	False	b	38.8	3.8	0.37	False	False	False	-1.67	Reduced stability
E70D	-0.976	-0.229	-0.996Kcal/mol	-1.288 Kcal/mol	-1.37	Reduced stability	H	87.9	3.3	0.19	False	False	False	H	70.4	3.3	0.25	False	False	True	-1.37	Reduced stability
P389L	-0.997	-0.277	0.194 Kcal/mol	0.178 Kcal/mol	3.29	Increased stability	E	2.6	5.4	0.51	False	False	False	E	1.8	6	0.6	False	False	False	3.29	Increased stability
K410N	-1	-0.451	-0.731 Kcal/mol	-1.288 Kcal/mol	0.1	Increased stability	b	24.5	4.4	0.53	False	False	False	b	5.1	4.7	0.62	False	False	True	0.1	Increased stability
H631L	-1.011	-1.287	-0.987Kcal/mol	-0.864 Kcal/mol	1.57	Increased stability	H	3.3	7.6	0.59	False	False	True	H	2.7	7.8	0.58	False	False	False	1.57	Increased stability
G623R	-1.011	-1.287	-1.034Kcal/mol	2.892 Kcal/mol	0.35	Increased stability	a	125.9	3.3	0.14	False	False	False	a	102.8	3.1	0.12	False	False	False	0.35	Increased stability
E628K	-1.011	-1.287	-1.051Kcal/mol	1.736 Kcal/mol	-0.91	Reduced stability	H	9.3	5.2	0.5	True	False	True	H	17.5	5.3	0.49	False	False	True	-0.91	Reduced stability
L621H	-1.011	-1.287	-1.136Kcal/mol	0.904 Kcal/mol	-0.09	Reduced stability	H	69.4	3.4	0.2	False	False	False	t	107.6	3.3	0.15	False	False	False	-0.09	Reduced stability
L621F	-1.011	-1.287	-1.15Kcal/mol	0.538 Kcal/mol	-0.18	Reduced stability	H	69.4	3.4	0.2	False	False	False	p	137.5	3.1	0.06	False	False	False	-0.18	Reduced stability
H603Y	-1.011	-1.287	-1.097Kcal/mol	-0.346 Kcal/mol	-0.47	Reduced stability	p	6.2	5.7	0.47	True	False	True	t	5.6	6.2	0.55	True	True	True	-0.47	Reduced stability
D600N	-1.011	-1.287	-0.934Kcal/mol	-3.088	-0.93	Reduced stability	a	8.6	6	0.58	True	False	False	p	8	5.8	0.54	True	False	False	-0.68	Reduced stability
C77F	-1.016	-1.259	-1.554Kcal/mol	-0.542 Kcal/mol	-1.31	Reduced stability	E	0	11.7	0.88	False	True	True	b	0.3	10.9	0.81	False	False	False	-1.31	Reduced stability
S624P	-1.019	-1.287	-1.301Kcal/mol	-1.06 Kcal/mol	-1.31	Reduced stability	b	87.8	3.2	0.24	False	False	False	t	33.2	3.6	0.43	False	False	False	-1.31	Reduced stability
R554C	-1.024	-1.287	-0.959Kcal/mol	-1.142 Kcal/mol	0.02	Increased stability	p	33.9	4	0.31	True	False	False	p	6.7	5.2	0.46	False	True	True	0.02	Increased stability
R554H	-1.036	-1.288	-0.957Kcal/mol	-1.06 Kcal/mo	0.44	Increased stability	p	33.9	4	0.31	True	False	False	p	4.5	5.4	0.49	False	False	True	0.44	Increased stability
G564S	-1.043	-1.716	-0.959Kcal/mol	-1.142 Kcal/mol	-1.58	Reduced stability	H	0	8.8	0.52	False	False	False	H	0.1	9.6	0.61	False	False	True	-1.58	Reduced stability
P135L	-1.053	-1.045	-1.037Kcal/mol	0.178 Kcal/mol	2.33	Increased stability	E	30.9	3.7	0.52	False	False	False	E	49	3.7	0.42	False	False	False	2.33	Increased stability
P617A	-1.056	-1.296	-0.253Kcal/mol	-0.296 Kcal/mol	1.66	Increased stability	H	83	3.2	0.2	False	False	False	a	67.9	3.4	0.18	False	False	False	1.66	Increased stability
H536Q	-1.059	-2.265	-0.429Kcal/mol	-0.196 Kcal/mol	-0.27	Reduced stability	l	78.4	3.4	0.23	False	False	True	l	78.7	3.2	0.21	False	False	False	-0.27	Reduced stability
L609H	-1.066	-1.287	-1.039Kcal/mol	0.904 Kcal/mol	-0.58	Reduced stability	H	91.5	3.3	0.2	False	False	False	H	61.6	3.5	0.34	True	False	False	-0.58	Reduced stability
M612L	-1.07	-1.324	-0.374Kcal/mol	0.178 Kcal/mol	0.54	Increased stability	H	61.7	3.5	0.22	False	False	False	H	75.2	3.6	0.21	False	False	False	0.54	Increased stability
R582H	-1.07	-0.594	-0.967Kcal/mol	-1.338 Kcal/mol	0.14	Increased stability	a	76.7	3.3	0.15	False	False	False	a	94	3.2	0.1	False	False	False	0.14	Increased stability
A194T	-1.07	-0.806	-0.82Kcal/mol	1.574 Kcal/mol	-1.73	Reduced stability	E	3.9	11.3	0.63	False	False	False	E	0.1	11.2	0.68	False	False	False	-1.73	Reduced stability
E327D	-1.086	-0.328	-1.041 Kcal/mol	-0.138 Kcal/mol	-1.48	Reduced stability	H	38	3.9	0.33	False	False	False	H	39.2	3.8	0.36	False	False	False	-1.48	Reduced stability
E327Q	-1.09	-0.895	-0.835 Kcal/mol	0.588 Kcal/mol	-0.4	Reduced stability	H	38	3.9	0.33	False	False	False	H	43.2	3.9	0.3	False	False	False	-0.4	Reduced stability
A91T	-1.101	-1.265	-1.072Kcal/mol	1.574 Kcal/mol	-1.68	Reduced stability	b	0	6	0.89	False	False	False	b	0	6	0.89	True	True	True	-1.68	Reduced stability
S573P	-1.107	-0.457	-1.298Kcal/mol	-1.06 Kcal/mol	-2.18	Reduced stability	H	0.4	7.5	0.63	True	False	True	H	0.2	7.5	0.7	False	False	False	-2.18	Reduced stability
V133I	-1.108	-0.65	-1.072Kcal/mol	0.178 Kcal/mol	-0.88	Reduced stability	E	4.8	4.8	0.63	False	False	False	E	6	5	0.63	False	False	False	-0.88	Reduced stability
A190T	-1.121	-1.5	-1.04Kcal/mol	1.574 Kcal/mol	-1.78	Reduced stability	E	0	7.6	0.72	False	False	False	E	0	7.5	0.78	False	False	True	-1.78	Reduced stability
A541D	-1.153	-1.294	-3.042Kcal/mol	0.436 Kcal/mo	-1.15	Reduced stability	H	9.8	4.4	0.51	False	False	False	H	15.8	4.4	0.51	True	True	True	-1.15	Reduced stability
P538Q	-1.156	-1.287	-1.435Kcal/mol	0.848 Kcal/mol	0.38	Increased stability	p	55.9	3.5	0.3	False	False	False	g	66.5	3.4	0.32	False	False	False	0.38	Increased stability
Q451R	-1.189	-1.953	-1.015Kcal/mol	1.592 Kcal/mol	-1.22	Reduced stability	H	12.7	4.1	0.5	True	False	True	H	24	4.6	0.45	True	False	False	-1.22	Reduced stability
R93L	-1.211	-1.297	-1.358Kcal/mol	-2.222 Kcal/mol	1.01	Increased stability	E	7.4	5.6	0.73	True	False	True	E	2.9	6	0.77	False	False	False	1.01	Increased stability
M440I	-1.218	-0.704	-0.815Kcal/mol	0.178 Kcal/mol	0.11	Increased stability	H	58.6	3.2	0.28	False	False	False	H	73.4	3.3	0.26	False	False	False	0.11	Increased stability
D416N	-1.224	-1.161	-0.557Kcal/mol	0.588 Kcal/mol	-0.86	Reduced stability	H	19.3	4.8	0.49	True	True	False	H	20.2	4.5	0.47	True	False	False	-0.86	Reduced stability
R93H	-1.225	-1.224	-1.859Kcal/mol	-1.338 Kcal/mol	-0.21	Reduced stability	E	7.4	5.6	0.73	True	False	True	E	4.4	6.1	0.76	True	True	True	-0.21	Reduced stability
I449L	-1.23	-1.601	-0.166Kcal/mol	0.02 Kcal/mol	0.37	Increased stability	H	83.6	3.3	0.23	False	False	False	H	81.1	3.2	0.24	False	False	False	0.37	Increased stability
E794K	-1.253	-0.524	-1.212Kcal/mol	1.736 Kcal/mol	-0.51	Reduced stability	a	36	3.9	0.44	True	False	True	a	51.5	3.8	0.31	False	False	False	-0.51	Reduced stability
A194V	-1.261	-0.806	-0.489Kcal/mol	0.334 Kcal/mol	0.57	Increased stability	E	3.9	11.3	0.63	False	False	False	E	0	11.3	0.67	False	False	False	0.57	Increased stability
I758V	-1.263	-1.288	-0.897Kcal/mol	-0.138 Kcal/mol	-0.09	Reduced stability	p	68.2	3.5	0.32	False	False	False	b	69.8	3.4	0.3	False	False	False	-0.09	Reduced stability
L211F	-1.282	-1.427	-1.498Kcal/mol	0.538 Kcal/mol	-1.48	Reduced stability	H	2.2	7.9	0.62	False	False	False	H	0	9.8	0.67	False	False	False	-1.48	Reduced stability
F565C	-1.283	-0.961	-0.637Kcal/mol	0.58 Kcal/mol	-0.93	Reduced stability	H	0.1	9.1	0.58	False	False	False	H	4.7	8.3	0.45	False	False	False	-0.93	Reduced stability
K726T	-1.303	-0.264	-1.403Kcal/mol	-0.718 Kcal/mol	-0.88	Reduced stability	p	4.8	7.4	0.38	False	False	False	p	17.9	6.6	0.4	False	True	True	-0.88	Reduced stability
T471S	-1.34	-0.248	-1.079Kcal/mol	-0.138 Kcal/mol	-0.11	Reduced stability	t	41.7	3.6	0.36	False	False	True	t	35.1	3.6	0.34	False	False	False	-0.11	Reduced stability
R102H	-1.34	-0.228	-1.154Kcal/mol	-1.338 Kcal/mol	-0.15	Reduced stability	E	57.1	3.4	0.22	True	False	False	E	61.4	3.5	0.23	False	False	False	-0.15	Reduced stability
A106T	-1.349	-1.598	-0.558Kcal/mol	1.574 Kcal/mol	-0.22	Reduced stability	E	12	4.2	0.57	False	False	False	E	12	4	0.59	True	False	False	-0.22	Reduced stability
G428C	-1.355	-1.739	-0.655Kcal/mol	1.73 Kcal/mol	-0.01	Reduced stability	H	0	7.2	0.67	False	False	False	H	0.1	6	0.69	False	False	True	-0.01	Reduced stability
G345S	-1.356	-1.161	-1.89 Kcal/mol	1.574 Kcal/mol	-3.67	Reduced stability	e	14.2	5.2	0.43	False	False	False	e	0.1	6.7	0.49	False	False	False	-3.67	Reduced stability
E588Q	-1.381	-1.226	-1.412Kcal/mol	0.588 Kcal/mo	-0.78	Reduced stability	H	5.1	5	0.56	True	True	False	H	6.1	5.2	0.49	True	False	False	-0.78	Reduced stability
F162L	-1.381	-1.027	-1.492	-0.549	-1.95	Reduced stability	p	7.3	5.2	0.47	False	False	False	p	10.3	4.6	0.41	False	False	False	-1.77	Reduced stability
R750C	-1.433	-0.396	-1.126Kcal/mol	0.0 Kcal/mol	-0.87	Reduced stability	H	35.1	3.8	0.38	True	False	True	H	55.3	3.4	0.38	False	False	True	-0.87	Reduced stability
F506I	-1.446	-1.285	-1.388Kcal/mo	-0.5 Kcal/mol	-0.82	Reduced stability	a	14.6	5	0.36	False	False	False	a	21.5	4.3	0.26	False	False	False	-0.82	Reduced stability
K223E	-1.461	-0.262	-1.433Kcal/mol	-1.698 Kcal/mol	-0.26	Reduced stability	H	3.6	6.2	0.62	True	False	True	H	4.5	5.7	0.58	True	False	True	-0.26	Reduced stability
M127V	-1.476	-0.89	-1.067Kcal/mol	0.02 Kcal/mol	0.02	Increased stability	p	21.4	4.7	0.6	False	True	False	p	22.1	4.6	0.65	False	False	False	0.02	Increased stability
D641N	-1.516	-1.705	-1.155Kcal/mol	0.588 Kcal/mol	-0.16	Reduced stability	p	28.6	3.9	0.43	False	False	True	p	29.5	3.9	0.37	False	False	False	-0.16	Reduced stability
L491R	-1.534	-2.227	-1.673Kcal/mol	2.262 Kcal/mol	-0.38	Reduced stability	a	17.3	4.3	0.53	False	False	False	a	30.7	4	0.42	False	False	False	-0.38	Reduced stability
L772H	-1.557	-2.743	-1.61Kcal/mol	0.904 Kcal/mol	-0.6	Reduced stability	H	38	4	0.3	False	False	False	H	27.4	4.1	0.4	False	False	True	-0.6	Reduced stability
G775C	-1.56	-0.994	-0.679Kcal/mol	0.0 Kcal/mol	0.7	Increased stability	H	95.7	3.5	0.32	False	False	False	H	74.5	3.1	0.27	False	False	True	0.7	Increased stability
E489D	-1.666	-0.918	-1.32Kcal/mol	-0.138 Kcal/mol	-0.06	Reduced stability	a	32.4	3.9	0.63	True	True	False	a	35.1	3.8	0.61	True	False	False	-0.06	Reduced stability
R750S	-1.669	0.193	-1.299Kcal/mol	-1.142 Kcal/mol	-1.55	Reduced stability	H	35.1	3.8	0.38	True	False	True	H	55.4	3.4	0.38	False	False	True	-1.55	Reduced stability
T424S	-1.694	-0.828	-1.197Kcal/mol	-0.138 Kcal/mol	-0.84	Reduced stability	H	2.8	6.7	0.57	False	False	True	H	3.4	7	0.53	True	False	True	-0.84	Reduced stability
I453S	-1.696	-1.378	-0.847Kcal/mol	0.942 Kcal/mol	-0.8	Reduced stability	H	68.8	3.2	0.25	False	False	False	H	66.3	3.3	0.3	False	False	True	-0.8	Reduced stability
R406C	-1.705	-1.512	-1.708Kcal/mol	-1.288 Kcal/mol	-1.67	Reduced stability	a	9.2	4.9	0.58	True	False	True	a	8.5	5.1	0.53	True	False	True	-1.67	Reduced stability
D497Y	-1.708	-0.173	-1.09Kcal/mol	0.596 Kcal/mol	0.46	Increased stability	p	62.6	3.5	0.42	True	False	False	p	76.6	3.4	0.3	False	False	False	0.46	Increased stability
F742L	-1.751	-1.512	-0.706Kcal/mol	-1.702	-0.72	Increased stability	H	22.4	4.6	0.46	False	False	False	H	8.3	5.4	0.64	False	False	False	0.64	Increased stability
M715I	-1.751	-0.994	-1.441Kcal/mol	0.178 Kcal/mol	-0.29	Reduced stability	H	4.4	11.4	0.5	False	False	False	H	6.3	11.8	0.47	False	False	False	-0.29	Reduced stability
G775S	-1.775	-0.994	-0.679Kcal/mol	0.178 Kcal/mol	-0.2	Reduced stability	H	95.7	3.5	0.32	False	False	False	H	79.7	3.3	0.26	False	False	False	-0.2	Reduced stability
A668T	-1.862	-1.305	-1.886Kcal/mol	1.574 Kcal/mol	-2.16	Reduced stability	H	0.3	6.7	0.5	False	False	False	H	0	6.7	0.56	False	False	False	-2.16	Reduced stability
I313N	-2.119	-1.157	-1.881Kcal/mol	0.532 Kcal/mol	-1.63	Reduced stability	E	8.8	6.5	0.51	False	False	False	E	9.7	6.6	0.42	False	True	True	-1.63	Reduced stability
F776L	-1.504	-1.281	-0.706	-1.702	-0.72	Reduced stability	E	1.1	5.9	0.73	False	False	False	E	8.8	5.1	0.66	False	False	False	-2.19	Reduced stability
G578E	-2.188	-2.236	-2.674Kcal/mol	0.752 Kcal/mol	-1.88	Reduced stability	a	0	6.2	0.77	False	False	False	a	1.8	9.4	0.75	False	False	False	-1.88	Reduced stability
V734G	-2.212	-0.734	-2.432Kcal/mol	-0.454 Kcal/mol	-0.72	Reduced stability	H	21.8	6.5	0.43	False	False	False	H	46.9	5.2	0.4	False	False	False	-0.72	Reduced stability
E287K	-2.325	-3.124	-2.165Kcal/mol	-1.544 Kcal/mol	-0.65	Reduced stability	b	14.4	5	0.32	True	False	False	b	16.7	4.9	0.29	False	False	False	-0.65	Reduced stability
I390T	-2.348	-1.05	-1.922Kcal/mol	0.48 Kcal/mol	-1.28	Reduced stability	E	11.2	7.6	0.56	False	False	False	E	13.3	7	0.54	False	True	True	-1.28	Reduced stability
V350A	-2.537	-0.907	-2.535Kcal/mol	-0.296 Kcal/mol	-0.87	Reduced stability	H	0	7.2	0.61	False	False	False	H	0.5	7.4	0.54	False	False	False	-0.87	Reduced stability
F62C	-2.582	-1.54	-2.034Kcal/mol	0.58 Kcal/mol	0.2	Increased stability	H	21.8	4.2	0.51	False	False	False	H	20.3	4.5	0.53	True	False	False	0.2	Increased stability
D129N	-2.708	-0.863	-1.862Kcal/mol	0.588 Kcal/mol	0.06	Increased stability	a	8.7	4.7	0.55	True	True	True	a	17.1	4.5	0.5	True	False	True	0.06	Increased stability
E57Q	-2.789	-1.446	-1.978Kcal/mol	0.588 Kcal/mol	0.47	Increased stability	H	12.7	4.6	0.54	False	False	False	H	0.3	6.1	0.68	True	False	True	0.47	Increased stability
F412I	-2.824	-0.664	-2.616Kcal/mol	0.0 Kcal/mol	-0.43	Reduced stability	p	0	7.4	0.58	False	False	False	p	0.6	6.9	0.53	False	False	False	-0.43	Reduced stability
G801E	-3.096	-1.237	-1.943Kcal/mol	0.752 Kcal/mol	1.53	Increased stability	H	34.9	4.5	0.51	False	False	False	H	38.4	3.7	0.39	False	False	True	1.53	Increased stability
D167A	-3.302	-1.161	-1.337Kcal/mol	-0.398 Kcal/mol	1.31	Increased stability	H	4.8	5.8	0.61	True	True	True	H	3.7	5	0.51	False	False	False	1.31	Increased stability
D167G	-3.538	-1.203	-2.272Kcal/mol	-0.556 Kcal/mol	-0.8	Reduced stability	H	4.8	5.8	0.61	True	True	True	H	6.7	5	0.49	False	False	False	-0.8	Reduced stability
E57A	-4.236	-1.456	-1.978 Kcal/mol	-0.556 Kcal/mol	0.74	Increased stability	H	12.7	4.6	0.54	False	False	False	H	2.7	5	0.55	False	False	False	0.74	Increased stability
P411S	-4.236	-0.091	-1.545Kcal/mol	-0.556 Kcal/mol	-0.63	Reduced stability	p	26.1	3.8	0.41	False	False	False	p	27.6	3.7	0.37	False	False	False	-0.63	Reduced stability

## Sheet: PDE6B
Mutation	mCSM	mCSM-ppi	DUET	mCSM-NA	SDM	Outcome	WT_SSE	WT_RSA(%)	WT_DEPTH (angstrom)	WT_OSP	WT_SS	WT_SN	WT_SO	MT_SSE	MT_RSA(%)	MT_DEPTH (angstrom)	MT_OSP	MT_SS	MT_SN	MT_SO	SDM	Outcome
A587D	-2.518	-1.852	-2.75 Kcal/mol	0.436 Kcal/mol	-2.96	Reduced stability	H	0	6.6	0.49	False	False	False	H	0.2	7.2	0.54	True	False	False	-2.96	Reduced stability
D446H	-2.392	-0.029	-0.823 Kcal/mol	0.96 Kcal/mol	0.82	Increased stability	H	46.6	3.9	0.4	True	False	True	H	41.8	3.7	0.35	True	False	False	0.82	Increased stability
D127N	-2.367	-1.002	-1.46 Kcal/mol	0.588 Kcal/mol	-0.37	Reduced stability	a	15.8	4.7	0.45	True	False	False	a	10.8	5.4	0.49	True	False	False	-0.37	Reduced stability
A188S	-2.248	-1.212	-1.965 Kcal/mol	0.436 Kcal/mol	-1.89	Reduced stability	E	3.1	8.8	0.68	False	False	False	E	3.4	8.5	0.67	False	False	False	-1.89	Reduced stability
G407E	-2.172	-1.676	-2.356 Kcal/mol	0.752 Kcal/mol	-3.36	Reduced stability	g	0.4	5.6	0.47	False	False	False	g	0.2	6.9	0.63	True	False	True	-3.36	Reduced stability
E491K	-2.054	-1.141	-1.879 Kcal/mol	1.736 Kcal/mol	-0.95	Reduced stability	p	9.8	4.6	0.69	True	True	True	b	28.3	4.1	0.54	False	False	False	-0.95	Reduced stability
A192S	-1.929	-0.896	-1.985 Kcal/mol	1.416 Kcal/mol	-1.7	Reduced stability	E	0	8.8	0.65	False	False	False	E	0	8.6	0.65	True	False	False	-1.7	Reduced stability
I644M	-1.905	-1.675	-1.802 Kcal/mol	-0.138 Kcal/mol	-0.84	Reduced stability	a	0.5	9.4	0.49	False	False	False	a	0.6	10.5	0.5	False	False	False	-0.84	Reduced stability
Y524H	-1.839	-0.435	-2.234 Kcal/mol	0.384 Kcal/mol	-1.25	Reduced stability	H	1.8	12	0.51	False	False	False	H	4.5	11.5	0.51	False	False	True	-1.25	Reduced stability
K445E	-1.824	-2.952	-1.544 Kcal/mol	-1.698 Kcal/mol	0.87	Increased stability	H	59.5	3.4	0.31	False	False	False	H	66.6	3.5	0.3	False	False	False	0.87	Increased stability
A143T	-1.823	-1.293	-1.651 Kcal/mol	1.574 Kcal/mol	-2.54	Reduced stability	H	0	6.6	0.57	False	False	False	H	0	6.6	0.63	False	False	False	-2.54	Reduced stability
M713I	-1.808	-0.895	0.599 Kcal/mol	0.178 Kcal/mol	-0.29	Reduced stability	H	0.4	12.4	0.53	False	False	False	H	0.5	12.6	0.52	False	False	False	-0.29	Reduced stability
I463M	-1.777	-1.578	-1.617 Kcal/mol	-0.138 Kcal/mol	-0.48	Reduced stability	H	7.3	4.9	0.62	False	False	False	H	23.6	4.6	0.56	True	False	False	-0.48	Reduced stability
S638T	-1.75	-3.944	-1.094 Kcal/mol	0.178 Kcal/mol	0.02	Increased stability	H	40.7	3.7	0.33	True	False	False	H	30.6	3.8	0.37	True	False	False	0.02	Increased stability
A663S	-1.719	-0.941	-2.14 Kcal/mol	1.416 Kcal/mol	-2.18	Reduced stability	H	6.2	9.6	0.53	False	False	False	H	1.1	9.5	0.53	False	False	True	-2.18	Reduced stability
L220P	-1.693	-1.796	-1.861 Kcal/mol	-0.138 Kcal/mol	-4.31	Reduced stability	H	5.2	5.8	0.51	False	False	False	H	11.6	5	0.49	False	False	False	-4.31	Reduced stability
S301L	-1.656	-1.289	0.809 Kcal/mol	-0.904 Kcal/mol	1.26	Increased stability	b	66.6	3.3	0.13	False	False	False	t	56.4	3.7	0.27	False	False	False	1.26	Increased stability
R82H	-1.613	0.053	-1.812 Kcal/mol	1.736 Kcal/mol	-0.7	Reduced stability	H	45.3	3.7	0.33	False	False	False	H	51.2	3.7	0.36	False	False	False	-0.7	Reduced stability
R444H	-1.564	-1.011	-1.276 Kcal/mol	-1.338 Kcal/mol	-0.06	Reduced stability	H	52.2	3.6	0.33	False	False	False	H	54.1	3.5	0.35	True	False	False	-0.06	Reduced stability
R676T	-1.56	-0.198	-1.77 Kcal/mol	-1.142 Kcal/mol	-2.01	Reduced stability	H	20.2	4.7	0.41	True	False	True	H	18.9	4.5	0.39	False	False	True	-2.01	Reduced stability
F506L	-1.473	-1.321	-1.916 Kcal/mol	-0.5 Kcal/mol	-1.75	Reduced stability	p	12.1	5.3	0.38	False	False	False	p	12.7	5.3	0.39	False	False	False	-1.75	Reduced stability
E639K	-1.422	-0.94	-0.364 Kcal/mol	1.736 Kcal/mol	-0.04	Reduced stability	p	19.3	4.5	0.46	False	False	False	p	28	4.2	0.38	False	False	False	-0.04	Reduced stability
R304S	-1.42	-2.292	0.304 Kcal/mol	-1.3 Kcal/mol	-0.19	Reduced stability	a	88.4	3.3	0.11	False	False	False	a	107.9	3.1	0.13	False	False	False	-0.19	Reduced stability
I317N	-1.406	-0.474	-1.397 Kcal/mol	0.532 Kcal/mol	-1.7	Reduced stability	E	37	4.7	0.35	False	False	False	E	38.3	4.1	0.37	True	False	False	-1.7	Reduced stability
R444C	-1.399	-0.35	-0.765 Kcal/mol	-1.142 Kcal/mol	-0.74	Reduced stability	H	52.2	3.6	0.33	False	False	False	H	53.1	3.4	0.35	False	False	True	-0.74	Reduced stability
E73K	-1.366	-0.811	-3.162 Kcal/mol	1.736 Kcal/mol	-0.86	Reduced stability	H	32.5	3.7	0.49	False	False	False	H	45	3.7	0.38	False	False	False	-0.86	Reduced stability
E766K	-1.293	-0.768	-2.803 Kcal/mol	1.736 Kcal/mol	-0.16	Reduced stability	a	36.5	3.7	0.41	False	False	False	a	46.5	3.6	0.3	False	False	False	-0.16	Reduced stability
H790Q	-1.273	-0.396	-1.221 Kcal/mol	-0.196 Kcal/mol	-0.94	Reduced stability	b	10.4	4.5	0.56	True	False	False	b	15.3	4.6	0.51	True	False	False	-0.94	Reduced stability
A164S	-1.26	-0.637	-1.057 Kcal/mol	1.416 Kcal/mol	-1.57	Reduced stability	H	67.1	4	0.3	False	False	False	H	66.1	3.9	0.25	False	False	False	-1.57	Reduced stability
D406H	-1.249	0.189	-0.999 Kcal/mol	0.96 Kcal/mol	0.8	Increased stability	p	38.6	4.2	0.42	False	False	True	p	38.2	4.7	0.35	False	False	True	0.8	Increased stability
K367T	-1.226	-0.057	-0.876 Kcal/mol	-0.718 Kcal/mol	0.51	Increased stability	a	30.6	4	0.44	False	False	False	a	33	3.9	0.46	True	False	False	0.51	Increased stability
G594D	-1.191	-1.497	-1.125 Kcal/mol	0.594 Kcal/mol	-2.96	Reduced stability	H	0	6.6	0.49	False	False	False	H	0.2	7.2	0.54	True	False	False	-2.96	Reduced stability
E206K	-1.176	-0.67	-0.845 Kcal/mol	1.736 Kcal/mol	-1.01	Reduced stability	H	25	4.1	0.42	True	False	False	H	29.9	4.3	0.38	False	False	False	-1.01	Reduced stability
M181I	-1.155	-1.34	-0.594 Kcal/mol	0.178 Kcal/mol	0.45	Increased stability	E	13.3	4.2	0.51	False	False	False	E	40.8	4.2	0.35	False	False	False	0.45	Increased stability
M759V	-1.142	-1.296	-0.778 Kcal/mol	0.02 Kcal/mol	-0.5	Reduced stability	a	7.7	5.3	0.55	True	False	False	a	5.5	5.9	0.57	False	False	False	-0.5	Reduced stability
E232D	-1.124	-0.958	-1.127 Kcal/mol	-0.138 Kcal/mol	-1.48	Reduced stability	H	86.3	3.3	0.18	False	False	False	H	83.8	3.4	0.21	False	False	False	-1.48	Reduced stability
R542W	-1.072	-0.829	-1.195 Kcal/mol	-1.552 Kcal/mol	0.13	Increased stability	H	16	4.7	0.58	False	False	True	H	17.9	4.8	0.55	True	False	False	0.13	Increased stability
R98C	-1.064	-0.28	-1.304 Kcal/mol	-1.338 Kcal/mol	0.06	Increased stability	E	22.4	4.5	0.28	True	False	False	E	39.9	4.1	0.27	True	False	True	0.06	Increased stability
M796K	-1.051	-0.532	-2.794 Kcal/mol	1.996 Kcal/mol	-1.92	Reduced stability	H	1.4	10.3	0.57	False	False	False	H	2.9	9.6	0.55	False	False	True	-1.92	Reduced stability
D436N	-1.042	-1.021	-0.729 Kcal/mol	0.588 Kcal/mol	-0.18	Reduced stability	H	40.2	3.8	0.41	False	False	True	H	62.5	3.7	0.31	False	False	False	-0.18	Reduced stability
A471T	-1.023	-1.25	-1.353 Kcal/mol	1.574 Kcal/mol	-1.8	Reduced stability	a	0	6.4	0.91	False	False	False	a	0	6.6	0.92	False	True	True	-1.8	Reduced stability
G621S	-1.022	-1.289	-0.879 Kcal/mol	1.574 Kcal/mol	-0.16	Reduced stability	a	119.1	3.3	0.14	False	False	False	a	94.5	3.1	0.09	False	False	False	-0.16	Reduced stability
R627P	-1.019	-1.287	-1.445 Kcal/mol	-2.38 Kcal/mol	-2.25	Reduced stability	H	34.3	4	0.37	False	False	True	H	21.7	4.1	0.5	False	False	False	-2.25	Reduced stability
D600Y	-1.011	-1.287	-1.125 Kcal/mol	0.596 Kcal/mol	-0.34	Reduced stability	l	0.6	6.1	0.48	True	False	False	g	3.3	5.9	0.54	False	False	False	-0.34	Reduced stability
D600N	-1.011	-1.287	-0.831 Kcal/mol	0.588 Kcal/mol	0.35	Increased stability	l	0.6	6.1	0.48	True	False	False	g	0.2	6.6	0.52	True	False	False	0.35	Increased stability
M610I	-1.011	-1.287	-0.425 Kcal/mol	0.178 Kcal/mol	0.11	Increased stability	H	46.7	3.3	0.3	False	False	False	H	42.5	3.3	0.27	False	False	False	0.11	Increased stability
L669M	-0.996	-1.575	-0.498 Kcal/mol	-0.138 Kcal/mol	-0.53	Reduced stability	H	58.8	3.6	0.24	False	False	False	H	35	4	0.37	False	False	False	-0.53	Reduced stability
G474A	-0.991	-1.142	-1.198 Kcal/mol	0.178 Kcal/mol	-1.16	Reduced stability	l	0	6.6	0.72	False	False	False	g	0	6.5	0.76	False	False	False	-1.16	Reduced stability
A765T	-0.944	-0.324	-0.882 Kcal/mol	1.574 Kcal/mol	-1.53	Reduced stability	H	72.9	3.2	0.26	False	False	False	H	60.8	3.4	0.26	False	False	False	-1.53	Reduced stability
D461N	-0.942	-1.113	-1.001 Kcal/mol	0.588 Kcal/mol	-0.35	Reduced stability	H	77.9	3.3	0.34	True	False	False	H	83.7	3.3	0.31	True	False	False	-0.35	Reduced stability
E503K	-0.925	-0.557	-2.331 Kcal/mol	1.736 Kcal/mol	-0.29	Reduced stability	p	51.1	3.5	0.3	True	False	False	p	59.6	3.5	0.25	False	False	False	-0.29	Reduced stability
T703K	-0.918	-0.648	-0.538 Kcal/mol	0.758 Kcal/mol	0.64	Increased stability	H	62.7	3.3	0.34	False	False	False	H	69	3.5	0.22	False	False	False	0.64	Increased stability
R542Q	-0.892	-0.726	-2.822 Kcal/mol	-1.206 Kcal/mol	-1.31	Reduced stability	H	16	4.7	0.58	False	False	True	H	10.5	5	0.57	False	False	True	-1.31	Reduced stability
V186I	-0.89	-0.462	-0.475 Kcal/mol	0.178 Kcal/mol	-0.88	Reduced stability	E	2.4	6.1	0.56	False	False	False	E	4.1	6.3	0.59	False	False	False	-0.88	Reduced stability
V246M	-0.877	-2.045	-1.552 Kcal/mol	0.02 Kcal/mol	-0.73	Reduced stability	H	1.5	8	0.51	False	False	False	H	0	8.7	0.49	True	False	False	-0.73	Reduced stability
E310K	-0.877	-0.586	-0.755 Kcal/mol	1.736 Kcal/mol	-0.12	Reduced stability	E	29	4	0.43	False	False	False	E	39.3	4.1	0.35	False	False	False	-0.12	Reduced stability
S700F	-0.871	-0.927	-0.6 Kcal/mol	-0.384 Kcal/mol	0.2	Increased stability	p	84.3	3.4	0.28	False	False	False	p	76.6	3.4	0.17	False	False	False	0.2	Increased stability
E326K	-0.867	-0.92	-0.594 Kcal/mol	1.736 Kcal/mol	0.26	Increased stability	b	51.8	3.6	0.34	False	False	False	b	63	3.5	0.26	False	False	False	0.26	Increased stability
T281N	-0.847	-0.623	-0.869 Kcal/mol	-0.548 Kcal/mol	-0.22	Reduced stability	b	46.3	3.8	0.24	False	False	False	b	58.2	3.8	0.23	True	False	False	-0.22	Reduced stability
T263A	-0.845	-0.086	-0.133 Kcal/mol	-1.534 Kcal/mol	1.36	Increased stability	H	7.2	7	0.5	False	False	True	H	8.4	7.2	0.47	False	False	False	1.36	Increased stability
N71S	-0.844	-0.409	-0.366 Kcal/mol	0.43 Kcal/mol	0	Increased stability	b	78.9	3.5	0.22	False	False	False	g	59.2	3.4	0.24	False	False	False	0	Increased stability
P409L	-0.773	-0.658	-0.656 Kcal/mol	0.178 Kcal/mol	-0.58	Reduced stability	p	18.9	4.6	0.35	False	False	False	p	20	4.4	0.38	False	False	False	-0.58	Reduced stability
V118I	-0.771	-0.721	-0.527 Kcal/mol	0.178 Kcal/mol	0.08	Increased stability	b	20.8	4.1	0.33	False	False	False	b	12.7	4.3	0.41	False	False	False	0.08	Increased stability
E806K	-0.756	-0.742	-2.794 Kcal/mol	1.736 Kcal/mol	-0.65	Reduced stability	H	40.3	3.9	0.41	False	False	False	H	47.1	3.6	0.37	True	False	False	-0.65	Reduced stability
G198D	-0.75	-0.277	-0.483 Kcal/mol	0.594 Kcal/mol	-0.55	Reduced stability	b	47	3.7	0.25	False	False	False	b	41.8	3.7	0.29	False	True	True	-0.55	Reduced stability
T251A	-0.749	-0.305	-0.647 Kcal/mol	-1.534 Kcal/mol	0.12	Increased stability	a	81	3.2	0.15	False	False	False	a	90.9	2.9	0.14	False	False	False	0.12	Increased stability
F200L	-0.748	-1.158	-0.648 Kcal/mol	-0.5 Kcal/mol	-0.2	Reduced stability	b	54.6	3.5	0.24	False	False	False	b	44.2	3.9	0.28	False	False	False	-0.2	Reduced stability
D185N	-0.697	-1.34	-0.293 Kcal/mol	0.588 Kcal/mol	0.19	Increased stability	E	90.4	3.3	0.21	False	False	False	E	91.5	3.2	0.18	False	False	False	0.19	Increased stability
E707K	-0.675	-0.371	-0.37 Kcal/mol	1.736 Kcal/mol	-0.86	Reduced stability	H	51.2	3.6	0.35	False	False	False	H	53.1	3.6	0.27	False	False	False	-0.86	Reduced stability
E152K	-0.669	-0.654	-0.101 Kcal/mol	1.736 Kcal/mol	-0.16	Reduced stability	a	48.3	3.7	0.29	False	False	False	a	62.8	3.6	0.22	False	False	False	-0.16	Reduced stability
A809V	-0.666	-0.847		0.334 Kcal/mol	-0.84	Reduced stability	H	66.9	3.1	0.33	False	False	False	H	69.8	3.4	0.28	False	False	False	-0.84	Reduced stability
M280I	-0.659	-1.246	-0.047 Kcal/mol	0.178 Kcal/mol	0.72	Increased stability	E	28.4	4.2	0.32	True	False	False	E	29.4	4.3	0.37	False	False	False	0.72	Increased stability
K808Q	-0.622	-0.268	-0.789 Kcal/mol	-1.13 Kcal/mol	0.59	Increased stability	H	51.1	3.8	0.35	False	False	False	H	41.5	3.8	0.39	True	False	False	0.59	Increased stability
S274F	-0.611	-0.574	-0.343 Kcal/mol	-1.06 Kcal/mol	-0.45	Reduced stability	E	3.5	6.5	0.51	False	False	True	E	7.7	6.5	0.57	False	False	False	-0.45	Reduced stability
R531Q	-0.607	-2.165	0.271 Kcal/mol	-1.552 Kcal/mol	0.15	Increased stability	H	85.5	3.3	0.14	False	False	False	H	82.8	3.4	0.19	False	False	False	0.15	Increased stability
A677V	-0.599	-0.77	-0.105 Kcal/mol	0.334 Kcal/mol	-0.84	Reduced stability	H	76.7	3.1	0.3	False	False	False	H	68	3.3	0.27	False	False	False	-0.84	Reduced stability
E393D	-0.589	-0.479	-0.464 Kcal/mol	-0.138 Kcal/mol	-0.04	Reduced stability	l	80.1	3.4	0.21	False	False	False	l	87.7	3.2	0.23	False	False	False	-0.04	Reduced stability
F786L	-0.581	-1.201	-2.226 Kcal/mol	-0.5 Kcal/mol	-1.39	Reduced stability	H	3.2	10.8	0.53	False	False	False	H	5.4	10.1	0.48	False	False	False	-1.39	Reduced stability
T497S	-0.58	-0.165	0.025 Kcal/mol	-1.06 Kcal/mol	0.14	Increased stability	H	87.1	3.1	0.2	False	False	False	H	95.8	3.1	0.16	False	False	False	0.14	Increased stability
A711V	-0.546	-0.985	-0.37 Kcal/mol	0.334 Kcal/mol	-0.84	Reduced stability	H	17.2	4.3	0.45	False	False	False	H	9.8	4.5	0.46	False	False	False	-0.84	Reduced stability
R234C	-0.521	-0.793	-0.42 Kcal/mol	-1.142 Kcal/mol	-0.74	Reduced stability	H	72.5	3.5	0.22	False	False	False	H	76	3.2	0.32	False	False	True	-0.74	Reduced stability
A721V	-0.519	-0.64	-1.53 Kcal/mol	0.334 Kcal/mol	-0.84	Reduced stability	H	20	5.4	0.37	False	False	False	H	13.7	5.8	0.43	False	False	False	-0.84	Reduced stability
E412D	-0.517	-0.227	-0.494 Kcal/mol	-0.138 Kcal/mol	-0.06	Reduced stability	a	71.6	3.5	0.18	False	False	False	a	64.9	3.6	0.2	False	False	False	-0.06	Reduced stability
G633W	-0.473	-1.448	-0.862 Kcal/mol	1.666 Kcal/mol	-1.01	Reduced stability	H	3.5	6.9	0.52	False	False	False	H	0	10.5	0.69	False	False	False	-1.01	Reduced stability
T233A	-0.467	-5.481	1.76 Kcal/mol	-1.534 Kcal/mol	2.06	Increased stability	H	77.4	3.4	0.25	False	False	True	H	79.2	3.3	0.27	False	False	False	2.06	Increased stability
M660L	-0.466	-0.87	-0.278 Kcal/mol	0.178 Kcal/mol	-0.01	Reduced stability	H	1.1	8	0.54	True	False	False	H	3.1	8.4	0.58	False	False	False	-0.01	Reduced stability
M660I	-0.466	-0.87	-0.369 Kcal/mol	0.178 Kcal/mol	-0.36	Reduced stability	H	1.1	8	0.54	True	False	False	H	3.3	8	0.56	False	False	False	-0.36	Reduced stability
W338C	-0.457	-0.989	-0.489 Kcal/mol	0.084 Kcal/mol	-0.3	Reduced stability	E	53.6	3.9	0.17	False	False	False	E	57.6	3.7	0.21	False	False	False	-0.3	Reduced stability
E419K	-0.451	-0.4	-0.579 Kcal/mol	1.736 Kcal/mol	-1.26	Reduced stability	H	51.7	3.5	0.37	False	True	True	H	56.7	3.4	0.32	False	False	False	-1.26	Reduced stability
T233M	-0.428	-3.586	1.396 Kcal/mol	-1.218 Kcal/mol	1.19	Increased stability	H	77.4	3.4	0.25	False	False	True	H	55.6	3.5	0.32	False	False	False	1.19	Increased stability
D205N	-0.404	-1.517	-0.066 Kcal/mol	0.588 Kcal/mol	0.2	Increased stability	H	7.4	5.8	0.62	False	True	True	H	8	5.6	0.61	False	True	True	0.2	Increased stability
S694C	-0.4	0.635	-0.183 Kcal/mol	0.178 Kcal/mol	0.82	Increased stability	b	65.4	3.3	0.15	False	False	False	b	75.8	3.2	0.15	False	False	False	0.82	Increased stability
S376T	-0.374	0.141	-0.011 Kcal/mol	0.178 Kcal/mol	-0.33	Reduced stability	H	38.2	3.8	0.2	False	True	False	H	41.4	3.5	0.22	False	False	False	-0.33	Reduced stability
L293M	-0.372	0.281	-0.327 Kcal/mol	-0.138 Kcal/mol	-0.15	Reduced stability	p	80.5	3.5	0.12	False	False	False	p	60.5	3.3	0.14	False	False	False	-0.15	Reduced stability
R100C	-0.356	-0.439	-0.13 Kcal/mol	-1.142 Kcal/mol	-0.4	Reduced stability	p	58.6	3.5	0.26	True	False	False	p	63.3	3.2	0.22	False	False	False	-0.4	Reduced stability
p333L	-0.345	-0.428	0.496 Kcal/mol	0.178 Kcal/mol	2.37	Increased stability	p	40.8	3.7	0.23	False	False	False	b	61.2	3.5	0.14	False	False	False	2.37	Increased stability
H141P	-0.312	-0.843	-0.43 Kcal/mol	-1.022 Kcal/mol	-1.82	Reduced stability	H	32.4	4.2	0.36	True	False	False	H	14.8	4.7	0.42	False	False	False	-1.82	Reduced stability
C122F	-0.271	-0.64	-0.841 Kcal/mol	-0.542 Kcal/mol	-0.17	Reduced stability	t	22.7	3.8	0.42	True	True	True	t	49.9	3.9	0.28	False	False	False	-0.17	Reduced stability
A764V	-0.271	-0.563	-0.835 Kcal/mol	0.334 Kcal/mol	-0.84	Reduced stability	H	51.3	3.3	0.28	False	False	False	H	64.6	3.3	0.25	False	False	False	-0.84	Reduced stability
T497I	-0.211	-0.026	-0.406 Kcal/mol	0.596 Kcal/mol	1.07	Increased stability	H	87.1	3.1	0.2	False	False	False	H	99.8	3.2	0.12	False	False	False	1.07	Increased stability
G183A	-0.21	-0.347	-0.567 Kcal/mol	0.178 Kcal/mol	-2.15	Reduced stability	e	125.3	3.4	0.19	False	False	False	e	101.2	3.1	0.15	False	False	False	-2.15	Reduced stability
G495V	-0.143	-0.969	-0.263 Kcal/mol	0.492 Kcal/mol	-0.18	Reduced stability	p	23.2	4.2	0.59	False	False	False	p	53.5	3.4	0.45	False	False	False	-0.18	Reduced stability
T780I	-0.123	-0.697	-0.036 Kcal/mol	-1.06 Kcal/mol	1.07	Increased stability	H	20.6	4.3	0.46	False	False	False	H	15.3	4.5	0.52	False	False	False	1.07	Increased stability
E513K	-0.069	-0.219	1.248 Kcal/mol	0.588 Kcal/mol	-0.86	Reduced stability	H	83.4	3.3	0.23	False	False	False	H	60.2	3.6	0.21	False	False	False	-0.86	Reduced stability
S274P	-0.067	-0.003	-0.493 Kcal/mol	-1.06 Kcal/mol	-1.9	Reduced stability	E	3.5	6.5	0.51	False	False	True	E	3.5	6.8	0.52	False	False	False	-1.9	Reduced stability
E412K	0.003	-0.636	-0.017 Kcal/mol	1.736 Kcal/mol	-0.16	Reduced stability	a	71.6	3.5	0.18	False	False	False	a	41.4	3.8	0.28	False	False	False	-0.16	Reduced stability
V275M	0.062	-0.895	-0.542 Kcal/mol	0.02 Kcal/mol	-2.13	Reduced stability	E	3.3	10	0.53	False	False	False	E	1.7	10.1	0.57	False	False	False	-2.13	Reduced stability
E285K	0.07	-0.546	0.257 Kcal/mol	1.736 Kcal/mol	-0.21	Reduced stability	p	80.4	3.3	0.2	False	False	True	p	89	3.3	0.14	False	False	False	-0.21	Reduced stability
E640Q	0.14	-1.022	0.069 Kcal/mol	0.588 Kcal/mol	-0.06	Reduced stability	p	95.2	3.3	0.16	False	False	False	p	93.7	3.2	0.13	False	False	False	-0.06	Reduced stability
T217M	0.179	-0.172	0.65 Kcal/mol	-1.218 Kcal/mol	-0.46	Reduced stability	H	8.5	5.2	0.48	True	False	False	H	18.8	4.8	0.47	True	False	False	-0.46	Reduced stability
D135H	0.195	0.52	0.182 Kcal/mol	0.96 Kcal/mol	0.21	Increased stability	a	88.2	3.5	0.14	False	False	False	a	83.5	3.3	0.15	False	False	False	0.21	Increased stability
E325K	0.297	-0.493	0.56 Kcal/mol	1.736 Kcal/mol	-0.16	Reduced stability	a	79.5	3.4	0.15	False	False	False	a	83.9	3.3	0.09	False	False	False	-0.16	Reduced stability
E156K	0.329	0.224	0.376 Kcal/mol	1.736 Kcal/mol	-0.16	Reduced stability	a	82.6	3.3	0.18	False	False	False	a	82.5	3.3	0.15	False	False	False	-0.16	Reduced stability
D307N	0.343	-1.537	0.476 Kcal/mol	0.588 Kcal/mol	-0.17	Reduced stability	p	67.3	3.5	0.18	True	False	False	p	78.2	3.3	0.17	True	False	False	-0.17	Reduced stability
H658Y	0.938	-1.111	1.411 Kcal/mol	-0.346 Kcal/mol	0.65	Increased stability	H	75	3.4	0.24	False	False	False	H	75.2	3.4	0.22	False	False	False	0.65	Increased stability
Mutation	mCSM	mCSM-ppi	DUET	mCSM-NA	SDM	Outcome	WT_SSE	WT_RSA(%)	WT_DEPTH (angstrom)	WT_OSP	WT_SS	WT_SN	WT_SO	MT_SSE	MT_RSA(%)	MT_DEPTH (angstrom)	K	MT_SS	MT_SN	MT_SO	SDM	Outcome

## Sheet: PDE6A_INTERFACE_SAT_PPI
Chain	Mutation	RSA (%)	Predicted ΔΔG	Outcome									Chain	Predicted ΔΔG	POSITION
A	D586C	55.9	-0.675	Destabilizing									A	-0.675	586
A	D586V	55.9	-0.418	Destabilizing									A	-0.418	600
A	D586L	55.9	-0.264	Destabilizing									A	-0.264	602
A	D586I	55.9	-0.264	Destabilizing									A	-0.264	603
A	D586M	55.9	0.633	Stabilizing									A	0.633	604
A	D586P	55.9	-0.418	Destabilizing									A	-0.418	605
A	D586F	55.9	-0.894	Destabilizing									A	-0.894	606
A	D586Y	55.9	-0.872	Destabilizing									A	-0.872	607
A	D586W	55.9	-1.075	Destabilizing									A	-1.075	608
A	D586E	55.9	-0.787	Destabilizing									A	-0.787	609
A	D586N	55.9	-1.861	Destabilizing									A	-1.861	610
A	D586Q	55.9	-1.328	Destabilizing									A	-1.328	611
A	D586H	55.9	0.394	Stabilizing									A	0.394	612
A	D586K	55.9	-0.278	Destabilizing									A	-0.278	613
A	D586R	55.9	-0.151	Destabilizing									A	-0.151	614
A	D600G	0	-1.287	Destabilizing									A	-1.287	615
A	D600A	0	-1.287	Destabilizing									A	-1.287	616
A	D600T	0	-1.287	Destabilizing									A	-1.287	617
A	D600S	0	-1.287	Destabilizing									A	-1.287	618
A	D600C	0	-1.287	Destabilizing									A	-1.287	619
A	D600V	0	-1.287	Destabilizing									A	-1.287	620
A	D600L	0	-1.287	Destabilizing									A	-1.287	621
A	D600I	0	-1.287	Destabilizing									A	-1.287	622
A	D600M	0	-1.287	Destabilizing									A	-1.287	623
A	D600P	0	-1.287	Destabilizing									A	-1.287	624
A	D600F	0	-1.287	Destabilizing									A	-1.287	625
A	D600Y	0	-1.287	Destabilizing									A	-1.287	626
A	D600W	0	-1.287	Destabilizing									A	-1.287	627
A	D600E	0	-1.287	Destabilizing									A	-1.287	628
A	D600N	0	-1.287	Destabilizing									A	-1.287	629
A	D600Q	0	-1.287	Destabilizing									A	-1.287	630
A	D600H	0	-1.287	Destabilizing									A	-1.287	631
A	D600K	0	-1.287	Destabilizing									A	-1.287	632
A	D600R	0	-1.287	Destabilizing									A	-1.287	633
A	D602G	0	-1.287	Destabilizing									A	-1.287	634
A	D602A	0	-1.287	Destabilizing									A	-1.287	636
A	D602T	0	-1.287	Destabilizing									A	-1.287	637
A	D602S	0	-1.287	Destabilizing									A	-1.287	639
A	D602C	0	-1.287	Destabilizing									A	-1.287	640
A	D602V	0	-1.287	Destabilizing									A	-1.287	641
A	D602L	0	-1.287	Destabilizing									A	-1.287	642
A	D602I	0	-1.287	Destabilizing									A	-1.287	643
A	D602M	0	-1.287	Destabilizing									A	-1.287	645
A	D602P	0	-1.287	Destabilizing									A	-1.287	53
A	D602F	0	-1.287	Destabilizing									A	-1.287	54
A	D602Y	0	-1.287	Destabilizing									A	-1.287	55
A	D602W	0	-1.287	Destabilizing									A	-1.287	56
A	D602E	0	-1.287	Destabilizing									A	-1.287	57
A	D602N	0	-1.287	Destabilizing									A	-1.287	59
A	D602Q	0	-1.287	Destabilizing									A	-1.287	221
A	D602H	0	-1.287	Destabilizing									A	-1.287	225
A	D602K	0	-1.287	Destabilizing									A	-1.287	228
A	D602R	0	-1.287	Destabilizing									A	-1.287	229
A	H603G	0	-1.287	Destabilizing									A	-1.287	231
A	H603A	0	-1.287	Destabilizing									A	-1.287	238
A	H603T	0	-1.287	Destabilizing									A	-1.287	241
A	H603S	0	-1.287	Destabilizing									A	-1.287	242
A	H603C	0	-1.287	Destabilizing									A	-1.287	243
A	H603V	0	-1.287	Destabilizing									A	-1.287	246
A	H603L	0	-1.287	Destabilizing									A	-1.287	249
A	H603I	0	-1.287	Destabilizing									A	-1.287	250
A	H603M	0	-1.287	Destabilizing									A	-1.287	252
A	H603P	0	-1.287	Destabilizing									A	-1.287	283
A	H603F	0	-1.287	Destabilizing									A	-1.287	285
A	H603Y	0	-1.287	Destabilizing									A	-1.287	286
A	H603W	0	-1.287	Destabilizing									A	-1.287	287
A	H603D	0	-1.287	Destabilizing									A	-1.287	288
A	H603E	0	-1.287	Destabilizing									A	-1.287	289
A	H603N	0	-1.287	Destabilizing									A	-1.287	290
A	H603Q	0	-1.287	Destabilizing									A	-1.287	291
A	H603K	0	-1.287	Destabilizing									A	-1.287	292
A	H603R	0	-1.287	Destabilizing									A	-1.287	293
A	R604G	4.7	-1.287	Destabilizing									A	-1.287	294
A	R604A	4.7	-1.287	Destabilizing									A	-1.287	295
A	R604T	4.7	-1.287	Destabilizing									A	-1.287	296
A	R604S	4.7	-1.287	Destabilizing									A	-1.287	297
A	R604C	4.7	-1.287	Destabilizing									A	-1.287	298
A	R604V	4.7	-1.287	Destabilizing									A	-1.287	335
A	R604L	4.7	-1.287	Destabilizing									A	-1.287	393
A	R604I	4.7	-1.287	Destabilizing									A	-1.287	425
A	R604M	4.7	-1.287	Destabilizing									A	-1.287	426
A	R604P	4.7	-1.287	Destabilizing									A	-1.287	646
A	R604F	4.7	-1.287	Destabilizing									A	-1.287	648
A	R604Y	4.7	-1.287	Destabilizing									A	-1.287	649
A	R604W	4.7	-1.287	Destabilizing									A	-1.287	650
A	R604D	4.7	-1.287	Destabilizing									A	-1.287	652
A	R604E	4.7	-1.287	Destabilizing									A	-1.287	654
A	R604N	4.7	-1.287	Destabilizing									A	-1.287	655
A	R604Q	4.7	-1.287	Destabilizing									A	-1.287	656
A	R604H	4.7	-1.287	Destabilizing									A	-1.287	659
A	R604K	4.7	-1.287	Destabilizing									A	-1.287	660
A	G605A	12.4	-1.287	Destabilizing									A	-1.287	662
A	G605T	12.4	-1.287	Destabilizing									A	-1.287	663
A	G605S	12.4	-1.287	Destabilizing									A	-1.287	667
A	G605C	12.4	-1.287	Destabilizing									A	-1.287	669
A	G605V	12.4	-1.287	Destabilizing									A	-1.287	670
A	G605L	12.4	-1.287	Destabilizing									A	-1.287	671
A	G605I	12.4	-1.287	Destabilizing									A	-1.287	672
A	G605M	12.4	-1.287	Destabilizing									A	-1.287	676
A	G605P	12.4	-1.287	Destabilizing									A	-1.287	720
A	G605F	12.4	-1.287	Destabilizing									A	-1.287	721
A	G605Y	12.4	-1.287	Destabilizing									A	-1.287	738
A	G605W	12.4	-1.287	Destabilizing									A	-1.287	739
A	G605D	12.4	-1.287	Destabilizing									A	-1.287	741
A	G605E	12.4	-1.287	Destabilizing									A	-1.287	742
A	G605N	12.4	-1.287	Destabilizing									A	-1.287	745
A	G605Q	12.4	-1.287	Destabilizing									A	-1.287	748
A	G605H	12.4	-1.287	Destabilizing									A	-1.287	749
A	G605K	12.4	-1.287	Destabilizing									A	-1.287	751
A	G605R	12.4	-1.287	Destabilizing									A	-1.287	752
A	T606G	9.1	-1.287	Destabilizing									A	-1.287	753
A	T606A	9.1	-1.287	Destabilizing									A	-1.287	754
A	T606S	9.1	-1.287	Destabilizing									A	-1.287	755
A	T606C	9.1	-1.287	Destabilizing									A	-1.287	756
A	T606V	9.1	-1.287	Destabilizing									A	-1.287	757
A	T606L	9.1	-1.287	Destabilizing									A	-1.287	758
A	T606I	9.1	-1.287	Destabilizing									A	-1.287	759
A	T606M	9.1	-1.287	Destabilizing									A	-1.287	760
A	T606P	9.1	-1.287	Destabilizing									A	-1.287	761
A	T606F	9.1	-1.287	Destabilizing									A	-1.287	768
A	T606Y	9.1	-1.287	Destabilizing									A	-1.287	772
A	T606W	9.1	-1.287	Destabilizing									A	-1.287	773
A	T606D	9.1	-1.287	Destabilizing									A	-1.287	775
A	T606E	9.1	-1.287	Destabilizing									A	-1.287	776
A	T606N	9.1	-1.287	Destabilizing									A	-1.287	779
A	T606Q	9.1	-1.287	Destabilizing									A	-1.287	780
A	T606H	9.1	-1.287	Destabilizing									A	-1.287
A	T606K	9.1	-1.287	Destabilizing									A	-1.287
A	T606R	9.1	-1.287	Destabilizing									A	-1.287
A	N607G	0	-1.287	Destabilizing									A	-1.287
A	N607A	0	-1.287	Destabilizing									A	-1.287
A	N607T	0	-1.287	Destabilizing									A	-1.287
A	N607S	0	-1.287	Destabilizing									A	-1.287
A	N607C	0	-1.287	Destabilizing									A	-1.287
A	N607V	0	-1.287	Destabilizing									A	-1.287
A	N607L	0	-1.287	Destabilizing									A	-1.287
A	N607I	0	-1.287	Destabilizing									A	-1.287
A	N607M	0	-1.287	Destabilizing									A	-1.287
A	N607P	0	-1.287	Destabilizing									A	-1.287
A	N607F	0	-1.287	Destabilizing									A	-1.287
A	N607Y	0	-1.287	Destabilizing									A	-1.287
A	N607W	0	-1.287	Destabilizing									A	-1.287
A	N607D	0	-1.287	Destabilizing									A	-1.287
A	N607E	0	-1.287	Destabilizing									A	-1.287
A	N607Q	0	-1.287	Destabilizing									A	-1.287
A	N607H	0	-1.287	Destabilizing									A	-1.287
A	N607K	0	-1.287	Destabilizing									A	-1.287
A	N607R	0	-1.287	Destabilizing									A	-1.287
A	N608G	1.3	-1.287	Destabilizing									A	-1.287
A	N608A	1.3	-1.287	Destabilizing									A	-1.287
A	N608T	1.3	-1.287	Destabilizing									A	-1.287
A	N608S	1.3	-1.287	Destabilizing									A	-1.287
A	N608C	1.3	-1.287	Destabilizing									A	-1.287
A	N608V	1.3	-1.287	Destabilizing									A	-1.287
A	N608L	1.3	-1.287	Destabilizing									A	-1.287
A	N608I	1.3	-1.287	Destabilizing									A	-1.287
A	N608M	1.3	-1.287	Destabilizing									A	-1.287
A	N608P	1.3	-1.287	Destabilizing									A	-1.287
A	N608F	1.3	-1.287	Destabilizing									A	-1.287
A	N608Y	1.3	-1.287	Destabilizing									A	-1.287
A	N608W	1.3	-1.287	Destabilizing									A	-1.287
A	N608D	1.3	-1.287	Destabilizing									A	-1.287
A	N608E	1.3	-1.287	Destabilizing									A	-1.287
A	N608Q	1.3	-1.287	Destabilizing									A	-1.287
A	N608H	1.3	-1.287	Destabilizing									A	-1.287
A	N608K	1.3	-1.287	Destabilizing									A	-1.287
A	N608R	1.3	-1.287	Destabilizing									A	-1.287
A	L609G	0	-1.287	Destabilizing									A	-1.287
A	L609A	0	-1.287	Destabilizing									A	-1.287
A	L609T	0	-1.287	Destabilizing									A	-1.287
A	L609S	0	-1.287	Destabilizing									A	-1.287
A	L609C	0	-1.287	Destabilizing									A	-1.287
A	L609V	0	-1.287	Destabilizing									A	-1.287
A	L609I	0	-1.287	Destabilizing									A	-1.287
A	L609M	0	-1.287	Destabilizing									A	-1.287
A	L609P	0	-1.287	Destabilizing									A	-1.287
A	L609F	0	-1.287	Destabilizing									A	-1.287
A	L609Y	0	-1.287	Destabilizing									A	-1.287
A	L609W	0	-1.287	Destabilizing									A	-1.287
A	L609D	0	-1.287	Destabilizing									A	-1.287
A	L609E	0	-1.287	Destabilizing									A	-1.287
A	L609N	0	-1.287	Destabilizing									A	-1.287
A	L609Q	0	-1.287	Destabilizing									A	-1.287
A	L609H	0	-1.287	Destabilizing									A	-1.287
A	L609K	0	-1.287	Destabilizing									A	-1.287
A	L609R	0	-1.287	Destabilizing									A	-1.287
A	Y610G	3.6	-2.305	Highly Destabilizing									A	-2.305
A	Y610A	3.6	-2.345	Highly Destabilizing									A	-2.345
A	Y610T	3.6	-2.229	Highly Destabilizing									A	-2.229
A	Y610S	3.6	-2.181	Highly Destabilizing									A	-2.181
A	Y610C	3.6	-1.78	Destabilizing									A	-1.78
A	Y610V	3.6	-2.404	Highly Destabilizing									A	-2.404
A	Y610L	3.6	-2.424	Highly Destabilizing									A	-2.424
A	Y610I	3.6	-2.424	Highly Destabilizing									A	-2.424
A	Y610M	3.6	-2.274	Highly Destabilizing									A	-2.274
A	Y610P	3.6	-2.404	Highly Destabilizing									A	-2.404
A	Y610F	3.6	-2.297	Highly Destabilizing									A	-2.297
A	Y610W	3.6	-2.6	Highly Destabilizing									A	-2.6
A	Y610D	3.6	-2.975	Highly Destabilizing									A	-2.975
A	Y610E	3.6	-2.997	Highly Destabilizing									A	-2.997
A	Y610N	3.6	-2.352	Highly Destabilizing									A	-2.352
A	Y610Q	3.6	-2.379	Highly Destabilizing									A	-2.379
A	Y610H	3.6	-2.819	Highly Destabilizing									A	-2.819
A	Y610K	3.6	-2.486	Highly Destabilizing									A	-2.486
A	Y610R	3.6	-2.87	Highly Destabilizing									A	-2.87
A	Q611G	0.1	-1.289	Destabilizing									A	-1.289
A	Q611A	0.1	-1.289	Destabilizing									A	-1.289
A	Q611T	0.1	-1.289	Destabilizing									A	-1.289
A	Q611S	0.1	-1.289	Destabilizing									A	-1.289
A	Q611C	0.1	-1.288	Destabilizing									A	-1.288
A	Q611V	0.1	-1.289	Destabilizing									A	-1.289
A	Q611L	0.1	-1.289	Destabilizing									A	-1.289
A	Q611I	0.1	-1.289	Destabilizing									A	-1.289
A	Q611M	0.1	-1.289	Destabilizing									A	-1.289
A	Q611P	0.1	-1.289	Destabilizing									A	-1.289
A	Q611F	0.1	-1.29	Destabilizing									A	-1.29
A	Q611Y	0.1	-1.29	Destabilizing									A	-1.29
A	Q611W	0.1	-1.29	Destabilizing									A	-1.29
A	Q611D	0.1	-1.289	Destabilizing									A	-1.289
A	Q611E	0.1	-1.289	Destabilizing									A	-1.289
A	Q611N	0.1	-1.289	Destabilizing									A	-1.289
A	Q611H	0.1	-1.289	Destabilizing									A	-1.289
A	Q611K	0.1	-1.289	Destabilizing									A	-1.289
A	Q611R	0.1	-1.289	Destabilizing									A	-1.289
A	M612G	0	-1.304	Destabilizing									A	-1.304
A	M612A	0	-1.309	Destabilizing									A	-1.309
A	M612T	0	-1.341	Destabilizing									A	-1.341
A	M612S	0	-1.336	Destabilizing									A	-1.336
A	M612C	0	-1.367	Destabilizing									A	-1.367
A	M612V	0	-1.319	Destabilizing									A	-1.319
A	M612L	0	-1.324	Destabilizing									A	-1.324
A	M612I	0	-1.324	Destabilizing									A	-1.324
A	M612P	0	-1.319	Destabilizing									A	-1.319
A	M612F	0	-1.336	Destabilizing									A	-1.336
A	M612Y	0	-1.349	Destabilizing									A	-1.349
A	M612W	0	-1.371	Destabilizing									A	-1.371
A	M612D	0	-1.409	Destabilizing									A	-1.409
A	M612E	0	-1.41	Destabilizing									A	-1.41
A	M612N	0	-1.352	Destabilizing									A	-1.352
A	M612Q	0	-1.36	Destabilizing									A	-1.36
A	M612H	0	-1.319	Destabilizing									A	-1.319
A	M612K	0	-1.319	Destabilizing									A	-1.319
A	M612R	0	-1.335	Destabilizing									A	-1.335
A	K613G	4.5	-1.29	Destabilizing									A	-1.29
A	K613A	4.5	-1.275	Destabilizing									A	-1.275
A	K613T	4.5	-1.673	Destabilizing									A	-1.673
A	K613S	4.5	-1.669	Destabilizing									A	-1.669
A	K613C	4.5	-1.827	Destabilizing									A	-1.827
A	K613V	4.5	-1.242	Destabilizing									A	-1.242
A	K613L	4.5	-1.224	Destabilizing									A	-1.224
A	K613I	4.5	-1.224	Destabilizing									A	-1.224
A	K613M	4.5	-1.577	Destabilizing									A	-1.577
A	K613P	4.5	-1.242	Destabilizing									A	-1.242
A	K613F	4.5	-1.207	Destabilizing									A	-1.207
A	K613Y	4.5	-1.34	Destabilizing									A	-1.34
A	K613W	4.5	-1.425	Destabilizing									A	-1.425
A	K613D	4.5	-2.196	Highly Destabilizing									A	-2.196
A	K613E	4.5	-2.171	Highly Destabilizing									A	-2.171
A	K613N	4.5	-1.7	Destabilizing									A	-1.7
A	K613Q	4.5	-1.847	Destabilizing									A	-1.847
A	K613H	4.5	-0.804	Destabilizing									A	-0.804
A	K613R	4.5	-0.758	Destabilizing									A	-0.758
A	S614G	0.6	-1.835	Destabilizing									A	-1.835
A	S614A	0.6	-1.771	Destabilizing									A	-1.771
A	S614T	0.6	-2.141	Highly Destabilizing									A	-2.141
A	S614C	0.6	-1.61	Destabilizing									A	-1.61
A	S614V	0.6	-1.673	Destabilizing									A	-1.673
A	S614L	0.6	-1.642	Destabilizing									A	-1.642
A	S614I	0.6	-1.642	Destabilizing									A	-1.642
A	S614M	0.6	-1.839	Destabilizing									A	-1.839
A	S614P	0.6	-1.673	Destabilizing									A	-1.673
A	S614F	0.6	-1.895	Destabilizing									A	-1.895
A	S614Y	0.6	-2.225	Highly Destabilizing									A	-2.225
A	S614W	0.6	-2.542	Highly Destabilizing									A	-2.542
A	S614D	0.6	-1.514	Destabilizing									A	-1.514
A	S614E	0.6	-1.504	Destabilizing									A	-1.504
A	S614N	0.6	-2.507	Highly Destabilizing									A	-2.507
A	S614Q	0.6	-2.166	Highly Destabilizing									A	-2.166
A	S614H	0.6	-1.293	Destabilizing									A	-1.293
A	S614K	0.6	-1.983	Destabilizing									A	-1.983
A	S614R	0.6	-2.852	Highly Destabilizing									A	-2.852
A	Q615G	7.4	-4.735	Highly Destabilizing									A	-4.735
A	Q615A	7.4	-4.698	Highly Destabilizing									A	-4.698
A	Q615T	7.4	-3.797	Highly Destabilizing									A	-3.797
A	Q615S	7.4	-3.782	Highly Destabilizing									A	-3.782
A	Q615C	7.4	-2.531	Highly Destabilizing									A	-2.531
A	Q615V	7.4	-4.598	Highly Destabilizing									A	-4.598
A	Q615L	7.4	-4.539	Highly Destabilizing									A	-4.539
A	Q615I	7.4	-4.539	Highly Destabilizing									A	-4.539
A	Q615M	7.4	-3.427	Highly Destabilizing									A	-3.427
A	Q615P	7.4	-4.598	Highly Destabilizing									A	-4.598
A	Q615F	7.4	-4.463	Highly Destabilizing									A	-4.463
A	Q615Y	7.4	-4.44	Highly Destabilizing									A	-4.44
A	Q615W	7.4	-4.581	Highly Destabilizing									A	-4.581
A	Q615D	7.4	-4.867	Highly Destabilizing									A	-4.867
A	Q615E	7.4	-4.822	Highly Destabilizing									A	-4.822
A	Q615N	7.4	-3.375	Highly Destabilizing									A	-3.375
A	Q615H	7.4	-4.325	Highly Destabilizing									A	-4.325
A	Q615K	7.4	-4.352	Highly Destabilizing									A	-4.352
A	Q615R	7.4	-4.259	Highly Destabilizing									A	-4.259
A	N616G	0.4	-3.661	Highly Destabilizing									A	-3.661
A	N616A	0.4	-3.665	Highly Destabilizing									A	-3.665
A	N616T	0.4	-3.417	Highly Destabilizing									A	-3.417
A	N616S	0.4	-3.413	Highly Destabilizing									A	-3.413
A	N616C	0.4	-2.861	Highly Destabilizing									A	-2.861
A	N616V	0.4	-3.638	Highly Destabilizing									A	-3.638
A	N616L	0.4	-3.607	Highly Destabilizing									A	-3.607
A	N616I	0.4	-3.607	Highly Destabilizing									A	-3.607
A	N616M	0.4	-3.156	Highly Destabilizing									A	-3.156
A	N616P	0.4	-3.638	Highly Destabilizing									A	-3.638
A	N616F	0.4	-3.424	Highly Destabilizing									A	-3.424
A	N616Y	0.4	-3.566	Highly Destabilizing									A	-3.566
A	N616W	0.4	-3.216	Highly Destabilizing									A	-3.216
A	N616D	0.4	-3.301	Highly Destabilizing									A	-3.301
A	N616E	0.4	-3.287	Highly Destabilizing									A	-3.287
A	N616Q	0.4	-3.639	Highly Destabilizing									A	-3.639
A	N616H	0.4	-3.004	Highly Destabilizing									A	-3.004
A	N616K	0.4	-3.14	Highly Destabilizing									A	-3.14
A	N616R	0.4	-2.717	Highly Destabilizing									A	-2.717
A	P617G	0.8	-1.296	Destabilizing									A	-1.296
A	P617A	0.8	-1.296	Destabilizing									A	-1.296
A	P617T	0.8	-1.292	Destabilizing									A	-1.292
A	P617S	0.8	-1.292	Destabilizing									A	-1.292
A	P617C	0.8	-1.291	Destabilizing									A	-1.291
A	P617V	0.8	-1.296	Destabilizing									A	-1.296
A	P617L	0.8	-1.296	Destabilizing									A	-1.296
A	P617I	0.8	-1.296	Destabilizing									A	-1.296
A	P617M	0.8	-1.294	Destabilizing									A	-1.294
A	P617F	0.8	-1.296	Destabilizing									A	-1.296
A	P617Y	0.8	-1.296	Destabilizing									A	-1.296
A	P617W	0.8	-1.294	Destabilizing									A	-1.294
A	P617D	0.8	-1.292	Destabilizing									A	-1.292
A	P617E	0.8	-1.292	Destabilizing									A	-1.292
A	P617N	0.8	-1.292	Destabilizing									A	-1.292
A	P617Q	0.8	-1.292	Destabilizing									A	-1.292
A	P617H	0.8	-1.293	Destabilizing									A	-1.293
A	P617K	0.8	-1.291	Destabilizing									A	-1.291
A	P617R	0.8	-1.29	Destabilizing									A	-1.29
A	L618G	0	-1.287	Destabilizing									A	-1.287
A	L618A	0	-1.287	Destabilizing									A	-1.287
A	L618T	0	-1.287	Destabilizing									A	-1.287
A	L618S	0	-1.287	Destabilizing									A	-1.287
A	L618C	0	-1.287	Destabilizing									A	-1.287
A	L618V	0	-1.287	Destabilizing									A	-1.287
A	L618I	0	-1.287	Destabilizing									A	-1.287
A	L618M	0	-1.287	Destabilizing									A	-1.287
A	L618P	0	-1.287	Destabilizing									A	-1.287
A	L618F	0	-1.287	Destabilizing									A	-1.287
A	L618Y	0	-1.287	Destabilizing									A	-1.287
A	L618W	0	-1.287	Destabilizing									A	-1.287
A	L618D	0	-1.287	Destabilizing									A	-1.287
A	L618E	0	-1.287	Destabilizing									A	-1.287
A	L618N	0	-1.287	Destabilizing									A	-1.287
A	L618Q	0	-1.287	Destabilizing									A	-1.287
A	L618H	0	-1.287	Destabilizing									A	-1.287
A	L618K	0	-1.287	Destabilizing									A	-1.287
A	L618R	0	-1.287	Destabilizing									A	-1.287
A	A619G	0	-1.287	Destabilizing									A	-1.287
A	A619T	0	-1.287	Destabilizing									A	-1.287
A	A619S	0	-1.287	Destabilizing									A	-1.287
A	A619C	0	-1.287	Destabilizing									A	-1.287
A	A619V	0	-1.287	Destabilizing									A	-1.287
A	A619L	0	-1.287	Destabilizing									A	-1.287
A	A619I	0	-1.287	Destabilizing									A	-1.287
A	A619M	0	-1.287	Destabilizing									A	-1.287
A	A619P	0	-1.287	Destabilizing									A	-1.287
A	A619F	0	-1.287	Destabilizing									A	-1.287
A	A619Y	0	-1.287	Destabilizing									A	-1.287
A	A619W	0	-1.287	Destabilizing									A	-1.287
A	A619D	0	-1.287	Destabilizing									A	-1.287
A	A619E	0	-1.287	Destabilizing									A	-1.287
A	A619N	0	-1.287	Destabilizing									A	-1.287
A	A619Q	0	-1.287	Destabilizing									A	-1.287
A	A619H	0	-1.287	Destabilizing									A	-1.287
A	A619K	0	-1.287	Destabilizing									A	-1.287
A	A619R	0	-1.287	Destabilizing									A	-1.287
A	K620G	0.5	-1.287	Destabilizing									A	-1.287
A	K620A	0.5	-1.287	Destabilizing									A	-1.287
A	K620T	0.5	-1.287	Destabilizing									A	-1.287
A	K620S	0.5	-1.287	Destabilizing									A	-1.287
A	K620C	0.5	-1.287	Destabilizing									A	-1.287
A	K620V	0.5	-1.287	Destabilizing									A	-1.287
A	K620L	0.5	-1.287	Destabilizing									A	-1.287
A	K620I	0.5	-1.287	Destabilizing									A	-1.287
A	K620M	0.5	-1.287	Destabilizing									A	-1.287
A	K620P	0.5	-1.287	Destabilizing									A	-1.287
A	K620F	0.5	-1.287	Destabilizing									A	-1.287
A	K620Y	0.5	-1.287	Destabilizing									A	-1.287
A	K620W	0.5	-1.287	Destabilizing									A	-1.287
A	K620D	0.5	-1.287	Destabilizing									A	-1.287
A	K620E	0.5	-1.287	Destabilizing									A	-1.287
A	K620N	0.5	-1.287	Destabilizing									A	-1.287
A	K620Q	0.5	-1.287	Destabilizing									A	-1.287
A	K620H	0.5	-1.287	Destabilizing									A	-1.287
A	K620R	0.5	-1.287	Destabilizing									A	-1.287
A	L621G	0	-1.287	Destabilizing									A	-1.287
A	L621A	0	-1.287	Destabilizing									A	-1.287
A	L621T	0	-1.287	Destabilizing									A	-1.287
A	L621S	0	-1.287	Destabilizing									A	-1.287
A	L621C	0	-1.287	Destabilizing									A	-1.287
A	L621V	0	-1.287	Destabilizing									A	-1.287
A	L621I	0	-1.287	Destabilizing									A	-1.287
A	L621M	0	-1.287	Destabilizing									A	-1.287
A	L621P	0	-1.287	Destabilizing									A	-1.287
A	L621F	0	-1.287	Destabilizing									A	-1.287
A	L621Y	0	-1.287	Destabilizing									A	-1.287
A	L621W	0	-1.287	Destabilizing									A	-1.287
A	L621D	0	-1.287	Destabilizing									A	-1.287
A	L621E	0	-1.287	Destabilizing									A	-1.287
A	L621N	0	-1.287	Destabilizing									A	-1.287
A	L621Q	0	-1.287	Destabilizing									A	-1.287
A	L621H	0	-1.287	Destabilizing									A	-1.287
A	L621K	0	-1.287	Destabilizing									A	-1.287
A	L621R	0	-1.287	Destabilizing									A	-1.287
A	H622G	0	-1.287	Destabilizing									A	-1.287
A	H622A	0	-1.287	Destabilizing									A	-1.287
A	H622T	0	-1.287	Destabilizing									A	-1.287
A	H622S	0	-1.287	Destabilizing									A	-1.287
A	H622C	0	-1.287	Destabilizing									A	-1.287
A	H622V	0	-1.287	Destabilizing									A	-1.287
A	H622L	0	-1.287	Destabilizing									A	-1.287
A	H622I	0	-1.287	Destabilizing									A	-1.287
A	H622M	0	-1.287	Destabilizing									A	-1.287
A	H622P	0	-1.287	Destabilizing									A	-1.287
A	H622F	0	-1.287	Destabilizing									A	-1.287
A	H622Y	0	-1.287	Destabilizing									A	-1.287
A	H622W	0	-1.287	Destabilizing									A	-1.287
A	H622D	0	-1.287	Destabilizing									A	-1.287
A	H622E	0	-1.287	Destabilizing									A	-1.287
A	H622N	0	-1.287	Destabilizing									A	-1.287
A	H622Q	0	-1.287	Destabilizing									A	-1.287
A	H622K	0	-1.287	Destabilizing									A	-1.287
A	H622R	0	-1.287	Destabilizing									A	-1.287
A	G623A	0	-1.287	Destabilizing									A	-1.287
A	G623T	0	-1.287	Destabilizing									A	-1.287
A	G623S	0	-1.287	Destabilizing									A	-1.287
A	G623C	0	-1.287	Destabilizing									A	-1.287
A	G623V	0	-1.287	Destabilizing									A	-1.287
A	G623L	0	-1.287	Destabilizing									A	-1.287
A	G623I	0	-1.287	Destabilizing									A	-1.287
A	G623M	0	-1.287	Destabilizing									A	-1.287
A	G623P	0	-1.287	Destabilizing									A	-1.287
A	G623F	0	-1.287	Destabilizing									A	-1.287
A	G623Y	0	-1.287	Destabilizing									A	-1.287
A	G623W	0	-1.287	Destabilizing									A	-1.287
A	G623D	0	-1.287	Destabilizing									A	-1.287
A	G623E	0	-1.287	Destabilizing									A	-1.287
A	G623N	0	-1.287	Destabilizing									A	-1.287
A	G623Q	0	-1.287	Destabilizing									A	-1.287
A	G623H	0	-1.287	Destabilizing									A	-1.287
A	G623K	0	-1.287	Destabilizing									A	-1.287
A	G623R	0	-1.287	Destabilizing									A	-1.287
A	S624G	15	-1.287	Destabilizing									A	-1.287
A	S624A	15	-1.287	Destabilizing									A	-1.287
A	S624T	15	-1.287	Destabilizing									A	-1.287
A	S624C	15	-1.287	Destabilizing									A	-1.287
A	S624V	15	-1.287	Destabilizing									A	-1.287
A	S624L	15	-1.287	Destabilizing									A	-1.287
A	S624I	15	-1.287	Destabilizing									A	-1.287
A	S624M	15	-1.287	Destabilizing									A	-1.287
A	S624P	15	-1.287	Destabilizing									A	-1.287
A	S624F	15	-1.287	Destabilizing									A	-1.287
A	S624Y	15	-1.287	Destabilizing									A	-1.287
A	S624W	15	-1.287	Destabilizing									A	-1.287
A	S624D	15	-1.287	Destabilizing									A	-1.287
A	S624E	15	-1.287	Destabilizing									A	-1.287
A	S624N	15	-1.287	Destabilizing									A	-1.287
A	S624Q	15	-1.287	Destabilizing									A	-1.287
A	S624H	15	-1.287	Destabilizing									A	-1.287
A	S624K	15	-1.287	Destabilizing									A	-1.287
A	S624R	15	-1.287	Destabilizing									A	-1.287
A	S625G	3.1	-1.287	Destabilizing									A	-1.287
A	S625A	3.1	-1.287	Destabilizing									A	-1.287
A	S625T	3.1	-1.287	Destabilizing									A	-1.287
A	S625C	3.1	-1.287	Destabilizing									A	-1.287
A	S625V	3.1	-1.287	Destabilizing									A	-1.287
A	S625L	3.1	-1.287	Destabilizing									A	-1.287
A	S625I	3.1	-1.287	Destabilizing									A	-1.287
A	S625M	3.1	-1.287	Destabilizing									A	-1.287
A	S625P	3.1	-1.287	Destabilizing									A	-1.287
A	S625F	3.1	-1.287	Destabilizing									A	-1.287
A	S625Y	3.1	-1.287	Destabilizing									A	-1.287
A	S625W	3.1	-1.287	Destabilizing									A	-1.287
A	S625D	3.1	-1.287	Destabilizing									A	-1.287
A	S625E	3.1	-1.287	Destabilizing									A	-1.287
A	S625N	3.1	-1.287	Destabilizing									A	-1.287
A	S625Q	3.1	-1.287	Destabilizing									A	-1.287
A	S625H	3.1	-1.287	Destabilizing									A	-1.287
A	S625K	3.1	-1.287	Destabilizing									A	-1.287
A	S625R	3.1	-1.287	Destabilizing									A	-1.287
A	I626G	0	-1.287	Destabilizing									A	-1.287
A	I626A	0	-1.287	Destabilizing									A	-1.287
A	I626T	0	-1.287	Destabilizing									A	-1.287
A	I626S	0	-1.287	Destabilizing									A	-1.287
A	I626C	0	-1.287	Destabilizing									A	-1.287
A	I626V	0	-1.287	Destabilizing									A	-1.287
A	I626L	0	-1.287	Destabilizing									A	-1.287
A	I626M	0	-1.287	Destabilizing									A	-1.287
A	I626P	0	-1.287	Destabilizing									A	-1.287
A	I626F	0	-1.287	Destabilizing									A	-1.287
A	I626Y	0	-1.287	Destabilizing									A	-1.287
A	I626W	0	-1.287	Destabilizing									A	-1.287
A	I626D	0	-1.287	Destabilizing									A	-1.287
A	I626E	0	-1.287	Destabilizing									A	-1.287
A	I626N	0	-1.287	Destabilizing									A	-1.287
A	I626Q	0	-1.287	Destabilizing									A	-1.287
A	I626H	0	-1.287	Destabilizing									A	-1.287
A	I626K	0	-1.287	Destabilizing									A	-1.287
A	I626R	0	-1.287	Destabilizing									A	-1.287
A	L627G	0	-1.287	Destabilizing									A	-1.287
A	L627A	0	-1.287	Destabilizing									A	-1.287
A	L627T	0	-1.287	Destabilizing									A	-1.287
A	L627S	0	-1.287	Destabilizing									A	-1.287
A	L627C	0	-1.287	Destabilizing									A	-1.287
A	L627V	0	-1.287	Destabilizing									A	-1.287
A	L627I	0	-1.287	Destabilizing									A	-1.287
A	L627M	0	-1.287	Destabilizing									A	-1.287
A	L627P	0	-1.287	Destabilizing									A	-1.287
A	L627F	0	-1.287	Destabilizing									A	-1.287
A	L627Y	0	-1.287	Destabilizing									A	-1.287
A	L627W	0	-1.287	Destabilizing									A	-1.287
A	L627D	0	-1.287	Destabilizing									A	-1.287
A	L627E	0	-1.287	Destabilizing									A	-1.287
A	L627N	0	-1.287	Destabilizing									A	-1.287
A	L627Q	0	-1.287	Destabilizing									A	-1.287
A	L627H	0	-1.287	Destabilizing									A	-1.287
A	L627K	0	-1.287	Destabilizing									A	-1.287
A	L627R	0	-1.287	Destabilizing									A	-1.287
A	E628G	0	-1.287	Destabilizing									A	-1.287
A	E628A	0	-1.287	Destabilizing									A	-1.287
A	E628T	0	-1.287	Destabilizing									A	-1.287
A	E628S	0	-1.287	Destabilizing									A	-1.287
A	E628C	0	-1.287	Destabilizing									A	-1.287
A	E628V	0	-1.287	Destabilizing									A	-1.287
A	E628L	0	-1.287	Destabilizing									A	-1.287
A	E628I	0	-1.287	Destabilizing									A	-1.287
A	E628M	0	-1.287	Destabilizing									A	-1.287
A	E628P	0	-1.287	Destabilizing									A	-1.287
A	E628F	0	-1.287	Destabilizing									A	-1.287
A	E628Y	0	-1.287	Destabilizing									A	-1.287
A	E628W	0	-1.287	Destabilizing									A	-1.287
A	E628D	0	-1.287	Destabilizing									A	-1.287
A	E628N	0	-1.287	Destabilizing									A	-1.287
A	E628Q	0	-1.287	Destabilizing									A	-1.287
A	E628H	0	-1.287	Destabilizing									A	-1.287
A	E628K	0	-1.287	Destabilizing									A	-1.287
A	E628R	0	-1.287	Destabilizing									A	-1.287
A	R629G	2.1	-1.287	Destabilizing									A	-1.287
A	R629A	2.1	-1.287	Destabilizing									A	-1.287
A	R629T	2.1	-1.287	Destabilizing									A	-1.287
A	R629S	2.1	-1.287	Destabilizing									A	-1.287
A	R629C	2.1	-1.287	Destabilizing									A	-1.287
A	R629V	2.1	-1.287	Destabilizing									A	-1.287
A	R629L	2.1	-1.287	Destabilizing									A	-1.287
A	R629I	2.1	-1.287	Destabilizing									A	-1.287
A	R629M	2.1	-1.287	Destabilizing									A	-1.287
A	R629P	2.1	-1.287	Destabilizing									A	-1.287
A	R629F	2.1	-1.287	Destabilizing									A	-1.287
A	R629Y	2.1	-1.287	Destabilizing									A	-1.287
A	R629W	2.1	-1.287	Destabilizing									A	-1.287
A	R629D	2.1	-1.287	Destabilizing									A	-1.287
A	R629E	2.1	-1.287	Destabilizing									A	-1.287
A	R629N	2.1	-1.287	Destabilizing									A	-1.287
A	R629Q	2.1	-1.287	Destabilizing									A	-1.287
A	R629H	2.1	-1.287	Destabilizing									A	-1.287
A	R629K	2.1	-1.287	Destabilizing									A	-1.287
A	H630G	0	-1.287	Destabilizing									A	-1.287
A	H630A	0	-1.287	Destabilizing									A	-1.287
A	H630T	0	-1.287	Destabilizing									A	-1.287
A	H630S	0	-1.287	Destabilizing									A	-1.287
A	H630C	0	-1.287	Destabilizing									A	-1.287
A	H630V	0	-1.287	Destabilizing									A	-1.287
A	H630L	0	-1.287	Destabilizing									A	-1.287
A	H630I	0	-1.287	Destabilizing									A	-1.287
A	H630M	0	-1.287	Destabilizing									A	-1.287
A	H630P	0	-1.287	Destabilizing									A	-1.287
A	H630F	0	-1.287	Destabilizing									A	-1.287
A	H630Y	0	-1.287	Destabilizing									A	-1.287
A	H630W	0	-1.287	Destabilizing									A	-1.287
A	H630D	0	-1.287	Destabilizing									A	-1.287
A	H630E	0	-1.287	Destabilizing									A	-1.287
A	H630N	0	-1.287	Destabilizing									A	-1.287
A	H630Q	0	-1.287	Destabilizing									A	-1.287
A	H630K	0	-1.287	Destabilizing									A	-1.287
A	H630R	0	-1.287	Destabilizing									A	-1.287
A	H631G	0	-1.287	Destabilizing									A	-1.287
A	H631A	0	-1.287	Destabilizing									A	-1.287
A	H631T	0	-1.287	Destabilizing									A	-1.287
A	H631S	0	-1.287	Destabilizing									A	-1.287
A	H631C	0	-1.287	Destabilizing									A	-1.287
A	H631V	0	-1.287	Destabilizing									A	-1.287
A	H631L	0	-1.287	Destabilizing									A	-1.287
A	H631I	0	-1.287	Destabilizing									A	-1.287
A	H631M	0	-1.287	Destabilizing									A	-1.287
A	H631P	0	-1.287	Destabilizing									A	-1.287
A	H631F	0	-1.287	Destabilizing									A	-1.287
A	H631Y	0	-1.287	Destabilizing									A	-1.287
A	H631W	0	-1.287	Destabilizing									A	-1.287
A	H631D	0	-1.287	Destabilizing									A	-1.287
A	H631E	0	-1.287	Destabilizing									A	-1.287
A	H631N	0	-1.287	Destabilizing									A	-1.287
A	H631Q	0	-1.287	Destabilizing									A	-1.287
A	H631K	0	-1.287	Destabilizing									A	-1.287
A	H631R	0	-1.287	Destabilizing									A	-1.287
A	L632G	3.2	-1.287	Destabilizing									A	-1.287
A	L632A	3.2	-1.287	Destabilizing									A	-1.287
A	L632T	3.2	-1.287	Destabilizing									A	-1.287
A	L632S	3.2	-1.287	Destabilizing									A	-1.287
A	L632C	3.2	-1.287	Destabilizing									A	-1.287
A	L632V	3.2	-1.287	Destabilizing									A	-1.287
A	L632I	3.2	-1.287	Destabilizing									A	-1.287
A	L632M	3.2	-1.287	Destabilizing									A	-1.287
A	L632P	3.2	-1.287	Destabilizing									A	-1.287
A	L632F	3.2	-1.287	Destabilizing									A	-1.287
A	L632Y	3.2	-1.287	Destabilizing									A	-1.287
A	L632W	3.2	-1.287	Destabilizing									A	-1.287
A	L632D	3.2	-1.287	Destabilizing									A	-1.287
A	L632E	3.2	-1.287	Destabilizing									A	-1.287
A	L632N	3.2	-1.287	Destabilizing									A	-1.287
A	L632Q	3.2	-1.287	Destabilizing									A	-1.287
A	L632H	3.2	-1.287	Destabilizing									A	-1.287
A	L632K	3.2	-1.287	Destabilizing									A	-1.287
A	L632R	3.2	-1.287	Destabilizing									A	-1.287
A	E633G	0	-1.287	Destabilizing									A	-1.287
A	E633A	0	-1.287	Destabilizing									A	-1.287
A	E633T	0	-1.287	Destabilizing									A	-1.287
A	E633S	0	-1.287	Destabilizing									A	-1.287
A	E633C	0	-1.287	Destabilizing									A	-1.287
A	E633V	0	-1.287	Destabilizing									A	-1.287
A	E633L	0	-1.287	Destabilizing									A	-1.287
A	E633I	0	-1.287	Destabilizing									A	-1.287
A	E633M	0	-1.287	Destabilizing									A	-1.287
A	E633P	0	-1.287	Destabilizing									A	-1.287
A	E633F	0	-1.287	Destabilizing									A	-1.287
A	E633Y	0	-1.287	Destabilizing									A	-1.287
A	E633W	0	-1.287	Destabilizing									A	-1.287
A	E633D	0	-1.287	Destabilizing									A	-1.287
A	E633N	0	-1.287	Destabilizing									A	-1.287
A	E633Q	0	-1.287	Destabilizing									A	-1.287
A	E633H	0	-1.287	Destabilizing									A	-1.287
A	E633K	0	-1.287	Destabilizing									A	-1.287
A	E633R	0	-1.287	Destabilizing									A	-1.287
A	F634G	0.1	-1.287	Destabilizing									A	-1.287
A	F634A	0.1	-1.287	Destabilizing									A	-1.287
A	F634T	0.1	-1.287	Destabilizing									A	-1.287
A	F634S	0.1	-1.287	Destabilizing									A	-1.287
A	F634C	0.1	-1.287	Destabilizing									A	-1.287
A	F634V	0.1	-1.287	Destabilizing									A	-1.287
A	F634L	0.1	-1.287	Destabilizing									A	-1.287
A	F634I	0.1	-1.287	Destabilizing									A	-1.287
A	F634M	0.1	-1.287	Destabilizing									A	-1.287
A	F634P	0.1	-1.287	Destabilizing									A	-1.287
A	F634Y	0.1	-1.287	Destabilizing									A	-1.287
A	F634W	0.1	-1.287	Destabilizing									A	-1.287
A	F634D	0.1	-1.287	Destabilizing									A	-1.287
A	F634E	0.1	-1.287	Destabilizing									A	-1.287
A	F634N	0.1	-1.287	Destabilizing									A	-1.287
A	F634Q	0.1	-1.287	Destabilizing									A	-1.287
A	F634H	0.1	-1.287	Destabilizing									A	-1.287
A	F634K	0.1	-1.287	Destabilizing									A	-1.287
A	F634R	0.1	-1.287	Destabilizing									A	-1.287
A	K636G	1	-1.287	Destabilizing									A	-1.287
A	K636A	1	-1.287	Destabilizing									A	-1.287
A	K636T	1	-1.287	Destabilizing									A	-1.287
A	K636S	1	-1.287	Destabilizing									A	-1.287
A	K636C	1	-1.286	Destabilizing									A	-1.286
A	K636V	1	-1.287	Destabilizing									A	-1.287
A	K636L	1	-1.287	Destabilizing									A	-1.287
A	K636I	1	-1.287	Destabilizing									A	-1.287
A	K636M	1	-1.287	Destabilizing									A	-1.287
A	K636P	1	-1.287	Destabilizing									A	-1.287
A	K636F	1	-1.289	Destabilizing									A	-1.289
A	K636Y	1	-1.29	Destabilizing									A	-1.29
A	K636W	1	-1.291	Destabilizing									A	-1.291
A	K636D	1	-1.288	Destabilizing									A	-1.288
A	K636E	1	-1.289	Destabilizing									A	-1.289
A	K636N	1	-1.288	Destabilizing									A	-1.288
A	K636Q	1	-1.288	Destabilizing									A	-1.288
A	K636H	1	-1.29	Destabilizing									A	-1.29
A	K636R	1	-1.29	Destabilizing									A	-1.29
A	T637G	0	-1.481	Destabilizing									A	-1.481
A	T637A	0	-1.507	Destabilizing									A	-1.507
A	T637S	0	-1.56	Destabilizing									A	-1.56
A	T637C	0	-1.439	Destabilizing									A	-1.439
A	T637V	0	-1.56	Destabilizing									A	-1.56
A	T637L	0	-1.585	Destabilizing									A	-1.585
A	T637I	0	-1.585	Destabilizing									A	-1.585
A	T637M	0	-1.554	Destabilizing									A	-1.554
A	T637P	0	-1.56	Destabilizing									A	-1.56
A	T637F	0	-1.883	Destabilizing									A	-1.883
A	T637Y	0	-1.981	Destabilizing									A	-1.981
A	T637W	0	-2.111	Highly Destabilizing									A	-2.111
A	T637D	0	-1.667	Destabilizing									A	-1.667
A	T637E	0	-1.683	Destabilizing									A	-1.683
A	T637N	0	-1.72	Destabilizing									A	-1.72
A	T637Q	0	-1.662	Destabilizing									A	-1.662
A	T637H	0	-1.825	Destabilizing									A	-1.825
A	T637K	0	-1.685	Destabilizing									A	-1.685
A	T637R	0	-1.898	Destabilizing									A	-1.898
A	L639G	2.4	-1.924	Destabilizing									A	-1.924
A	L639A	2.4	-1.978	Destabilizing									A	-1.978
A	L639T	2.4	-1.885	Destabilizing									A	-1.885
A	L639S	2.4	-1.79	Destabilizing									A	-1.79
A	L639C	2.4	-1.423	Destabilizing									A	-1.423
A	L639V	2.4	-2.097	Highly Destabilizing									A	-2.097
A	L639I	2.4	-2.162	Highly Destabilizing									A	-2.162
A	L639M	2.4	-2.211	Highly Destabilizing									A	-2.211
A	L639P	2.4	-2.097	Highly Destabilizing									A	-2.097
A	L639F	2.4	-2.165	Highly Destabilizing									A	-2.165
A	L639Y	2.4	-2.558	Highly Destabilizing									A	-2.558
A	L639W	2.4	-2.918	Highly Destabilizing									A	-2.918
A	L639D	2.4	-1.726	Destabilizing									A	-1.726
A	L639E	2.4	-1.759	Destabilizing									A	-1.759
A	L639N	2.4	-2.035	Highly Destabilizing									A	-2.035
A	L639Q	2.4	-1.915	Destabilizing									A	-1.915
A	L639H	2.4	-2.609	Highly Destabilizing									A	-2.609
A	L639K	2.4	-2.351	Highly Destabilizing									A	-2.351
A	L639R	2.4	-3.109	Highly Destabilizing									A	-3.109
A	R640G	0.2	-2.06	Highly Destabilizing									A	-2.06
A	R640A	0.2	-2.013	Highly Destabilizing									A	-2.013
A	R640T	0.2	-1.877	Destabilizing									A	-1.877
A	R640S	0.2	-1.876	Destabilizing									A	-1.876
A	R640C	0.2	-1.224	Destabilizing									A	-1.224
A	R640V	0.2	-1.919	Destabilizing									A	-1.919
A	R640L	0.2	-1.876	Destabilizing									A	-1.876
A	R640I	0.2	-1.876	Destabilizing									A	-1.876
A	R640M	0.2	-1.457	Destabilizing									A	-1.457
A	R640P	0.2	-1.919	Destabilizing									A	-1.919
A	R640F	0.2	-1.358	Destabilizing									A	-1.358
A	R640Y	0.2	-1.474	Destabilizing									A	-1.474
A	R640W	0.2	-1.638	Destabilizing									A	-1.638
A	R640D	0.2	-2.326	Highly Destabilizing									A	-2.326
A	R640E	0.2	-2.294	Highly Destabilizing									A	-2.294
A	R640N	0.2	-1.663	Destabilizing									A	-1.663
A	R640Q	0.2	-1.811	Destabilizing									A	-1.811
A	R640H	0.2	-2.141	Highly Destabilizing									A	-2.141
A	R640K	0.2	-1.817	Destabilizing									A	-1.817
A	D641G	28.6	-1.337	Destabilizing									A	-1.337
A	D641A	28.6	-1.204	Destabilizing									A	-1.204
A	D641T	28.6	-1.833	Destabilizing									A	-1.833
A	D641S	28.6	-1.95	Destabilizing									A	-1.95
A	D641C	28.6	-1.277	Destabilizing									A	-1.277
A	D641V	28.6	-0.948	Destabilizing									A	-0.948
A	D641L	28.6	-0.832	Destabilizing									A	-0.832
A	D641I	28.6	-0.832	Destabilizing									A	-0.832
A	D641M	28.6	0.112	Stabilizing									A	0.112
A	D641P	28.6	-0.948	Destabilizing									A	-0.948
A	D641F	28.6	-1.434	Destabilizing									A	-1.434
A	D641Y	28.6	-1.309	Destabilizing									A	-1.309
A	D641W	28.6	-1.545	Destabilizing									A	-1.545
A	D641E	28.6	-0.821	Destabilizing									A	-0.821
A	D641N	28.6	-1.705	Destabilizing									A	-1.705
A	D641Q	28.6	-1.429	Destabilizing									A	-1.429
A	D641H	28.6	-0.02	Destabilizing									A	-0.02
A	D641K	28.6	-0.991	Destabilizing									A	-0.991
A	D641R	28.6	-0.663	Destabilizing									A	-0.663
A	E642G	50.6	-0.912	Destabilizing									A	-0.912
A	E642A	50.6	-0.726	Destabilizing									A	-0.726
A	E642T	50.6	-1.919	Destabilizing									A	-1.919
A	E642S	50.6	-2.113	Highly Destabilizing									A	-2.113
A	E642C	50.6	-0.857	Destabilizing									A	-0.857
A	E642V	50.6	-0.35	Destabilizing									A	-0.35
A	E642L	50.6	-0.166	Destabilizing									A	-0.166
A	E642I	50.6	-0.166	Destabilizing									A	-0.166
A	E642M	50.6	0.373	Stabilizing									A	0.373
A	E642P	50.6	-0.35	Destabilizing									A	-0.35
A	E642F	50.6	-0.587	Destabilizing									A	-0.587
A	E642Y	50.6	-0.587	Destabilizing									A	-0.587
A	E642W	50.6	-0.695	Destabilizing									A	-0.695
A	E642D	50.6	-1.12	Destabilizing									A	-1.12
A	E642N	50.6	-2.199	Highly Destabilizing									A	-2.199
A	E642Q	50.6	-1.694	Destabilizing									A	-1.694
A	E642H	50.6	-0.078	Destabilizing									A	-0.078
A	E642K	50.6	-1.006	Destabilizing									A	-1.006
A	E642R	50.6	-1.101	Destabilizing									A	-1.101
A	S643G	7.5	-1.143	Destabilizing									A	-1.143
A	S643A	7.5	-1.093	Destabilizing									A	-1.093
A	S643T	7.5	-1.31	Destabilizing									A	-1.31
A	S643C	7.5	-0.531	Destabilizing									A	-0.531
A	S643V	7.5	-1.018	Destabilizing									A	-1.018
A	S643L	7.5	-0.995	Destabilizing									A	-0.995
A	S643I	7.5	-0.995	Destabilizing									A	-0.995
A	S643M	7.5	-0.036	Destabilizing									A	-0.036
A	S643P	7.5	-1.018	Destabilizing									A	-1.018
A	S643F	7.5	-0.602	Destabilizing									A	-0.602
A	S643Y	7.5	-0.073	Destabilizing									A	-0.073
A	S643W	7.5	-0.38	Destabilizing									A	-0.38
A	S643D	7.5	-2.632	Highly Destabilizing									A	-2.632
A	S643E	7.5	-2.626	Highly Destabilizing									A	-2.626
A	S643N	7.5	-0.748	Destabilizing									A	-0.748
A	S643Q	7.5	-1.188	Destabilizing									A	-1.188
A	S643H	7.5	-0.307	Destabilizing									A	-0.307
A	S643K	7.5	-1.792	Destabilizing									A	-1.792
A	S643R	7.5	-1.36	Destabilizing									A	-1.36
A	N645G	0	-2.783	Highly Destabilizing									A	-2.783
A	N645A	0	-2.778	Highly Destabilizing									A	-2.778
A	N645T	0	-2.559	Highly Destabilizing									A	-2.559
A	N645S	0	-2.521	Highly Destabilizing									A	-2.521
A	N645C	0	-2.377	Highly Destabilizing									A	-2.377
A	N645V	0	-2.764	Highly Destabilizing									A	-2.764
A	S53G	62.7	-1.156	Destabilizing									A	-1.156
A	S53A	62.7	-1.065	Destabilizing									A	-1.065
A	S53T	62.7	-0.848	Destabilizing									A	-0.848
A	S53C	62.7	-0.717	Destabilizing									A	-0.717
A	S53V	62.7	-0.885	Destabilizing									A	-0.885
A	S53L	62.7	-0.798	Destabilizing									A	-0.798
A	S53I	62.7	-0.798	Destabilizing									A	-0.798
A	S53M	62.7	-0.741	Destabilizing									A	-0.741
A	S53P	62.7	-0.885	Destabilizing									A	-0.885
A	S53F	62.7	-0.861	Destabilizing									A	-0.861
A	S53Y	62.7	-0.527	Destabilizing									A	-0.527
A	S53W	62.7	-0.593	Destabilizing									A	-0.593
A	S53D	62.7	-1.346	Destabilizing									A	-1.346
A	S53E	62.7	-1.281	Destabilizing									A	-1.281
A	S53N	62.7	-0.76	Destabilizing									A	-0.76
A	S53Q	62.7	-0.886	Destabilizing									A	-0.886
A	S53H	62.7	0.117	Stabilizing									A	0.117
A	S53K	62.7	-0.182	Destabilizing									A	-0.182
A	S53R	62.7	-0.094	Destabilizing									A	-0.094
A	S54G	12.8	-0.876	Destabilizing									A	-0.876
A	S54A	12.8	-0.892	Destabilizing									A	-0.892
A	S54T	12.8	-1.303	Destabilizing									A	-1.303
A	S54C	12.8	-0.965	Destabilizing									A	-0.965
A	S54V	12.8	-0.945	Destabilizing									A	-0.945
A	S54L	12.8	-0.981	Destabilizing									A	-0.981
A	S54I	12.8	-0.981	Destabilizing									A	-0.981
A	S54M	12.8	-1.125	Destabilizing									A	-1.125
A	S54P	12.8	-0.945	Destabilizing									A	-0.945
A	S54F	12.8	-1.653	Destabilizing									A	-1.653
A	S54Y	12.8	-1.844	Destabilizing									A	-1.844
A	S54W	12.8	-2.317	Highly Destabilizing									A	-2.317
A	S54D	12.8	-1.746	Destabilizing									A	-1.746
A	S54E	12.8	-1.755	Destabilizing									A	-1.755
A	S54N	12.8	-1.555	Destabilizing									A	-1.555
A	S54Q	12.8	-1.382	Destabilizing									A	-1.382
A	S54H	12.8	-2.009	Highly Destabilizing									A	-2.009
A	S54K	12.8	-1.794	Destabilizing									A	-1.794
A	S54R	12.8	-2.644	Highly Destabilizing									A	-2.644
A	M55G	0	-1.428	Destabilizing									A	-1.428
A	M55A	0	-1.445	Destabilizing									A	-1.445
A	M55T	0	-1.466	Destabilizing									A	-1.466
A	M55S	0	-1.452	Destabilizing									A	-1.452
A	M55C	0	-1.452	Destabilizing									A	-1.452
A	M55V	0	-1.477	Destabilizing									A	-1.477
A	M55L	0	-1.493	Destabilizing									A	-1.493
A	M55I	0	-1.493	Destabilizing									A	-1.493
A	M55P	0	-1.477	Destabilizing									A	-1.477
A	M55F	0	-1.685	Destabilizing									A	-1.685
A	M55Y	0	-1.721	Destabilizing									A	-1.721
A	M55W	0	-1.786	Destabilizing									A	-1.786
A	M55D	0	-1.57	Destabilizing									A	-1.57
A	M55E	0	-1.576	Destabilizing									A	-1.576
A	M55N	0	-1.528	Destabilizing									A	-1.528
A	M55Q	0	-1.517	Destabilizing									A	-1.517
A	M55H	0	-1.685	Destabilizing									A	-1.685
A	M55K	0	-1.534	Destabilizing									A	-1.534
A	M55R	0	-1.597	Destabilizing									A	-1.597
A	E56G	24.7	-4.036	Highly Destabilizing									A	-4.036
A	E56A	24.7	-3.975	Highly Destabilizing									A	-3.975
A	E56T	24.7	-3.431	Highly Destabilizing									A	-3.431
A	E56S	24.7	-3.459	Highly Destabilizing									A	-3.459
A	E56C	24.7	-2.619	Highly Destabilizing									A	-2.619
A	E56V	24.7	-3.832	Highly Destabilizing									A	-3.832
A	E56L	24.7	-3.754	Highly Destabilizing									A	-3.754
A	E56I	24.7	-3.754	Highly Destabilizing									A	-3.754
A	E56M	24.7	-2.922	Highly Destabilizing									A	-2.922
A	E56P	24.7	-3.832	Highly Destabilizing									A	-3.832
A	E56F	24.7	-3.82	Highly Destabilizing									A	-3.82
A	E56Y	24.7	-3.538	Highly Destabilizing									A	-3.538
A	E56W	24.7	-3.529	Highly Destabilizing									A	-3.529
A	E56D	24.7	-1.673	Destabilizing									A	-1.673
A	E56N	24.7	-2.689	Highly Destabilizing									A	-2.689
A	E56Q	24.7	-2.816	Highly Destabilizing									A	-2.816
A	E56H	24.7	-2.494	Highly Destabilizing									A	-2.494
A	E56K	24.7	-3.446	Highly Destabilizing									A	-3.446
A	E56R	24.7	-2.78	Highly Destabilizing									A	-2.78
A	E57G	0.1	-1.515	Destabilizing									A	-1.515
A	E57A	0.1	-1.456	Destabilizing									A	-1.456
A	E57T	0.1	-2.231	Highly Destabilizing									A	-2.231
A	E57S	0.1	-2.253	Highly Destabilizing									A	-2.253
A	E57C	0.1	-1.722	Destabilizing									A	-1.722
A	E57V	0.1	-1.349	Destabilizing									A	-1.349
A	E57L	0.1	-1.303	Destabilizing									A	-1.303
A	E57I	0.1	-1.303	Destabilizing									A	-1.303
A	E57M	0.1	-0.276	Destabilizing									A	-0.276
A	E57P	0.1	-1.349	Destabilizing									A	-1.349
A	E57F	0.1	-1.837	Destabilizing									A	-1.837
A	E57Y	0.1	-1.75	Destabilizing									A	-1.75
A	E57W	0.1	-2.041	Highly Destabilizing									A	-2.041
A	E57D	0.1	-0.148	Destabilizing									A	-0.148
A	E57N	0.1	-1.469	Destabilizing									A	-1.469
A	E57Q	0.1	-1.446	Destabilizing									A	-1.446
A	E57H	0.1	-0.956	Destabilizing									A	-0.956
A	E57K	0.1	-2.014	Highly Destabilizing									A	-2.014
A	E57R	0.1	-1.549	Destabilizing									A	-1.549
A	E59G	56.4	-0.322	Destabilizing									A	-0.322
A	E59A	56.4	-0.151	Destabilizing									A	-0.151
A	E59T	56.4	-0.861	Destabilizing									A	-0.861
A	E59S	56.4	-1.027	Destabilizing									A	-1.027
A	E59C	56.4	-0.468	Destabilizing									A	-0.468
A	E59V	56.4	0.175	Stabilizing									A	0.175
A	E59L	56.4	0.323	Stabilizing									A	0.323
A	E59I	56.4	0.323	Stabilizing									A	0.323
A	E59M	56.4	0.846	Stabilizing									A	0.846
A	E59P	56.4	0.175	Stabilizing									A	0.175
A	E59F	56.4	-0.113	Destabilizing									A	-0.113
A	E59Y	56.4	-0.077	Destabilizing									A	-0.077
A	E59W	56.4	-0.311	Destabilizing									A	-0.311
A	E59D	56.4	-0.302	Destabilizing									A	-0.302
A	E59N	56.4	-1.149	Destabilizing									A	-1.149
A	E59Q	56.4	-0.684	Destabilizing									A	-0.684
A	E59H	56.4	0.84	Stabilizing									A	0.84
A	E59K	56.4	0.143	Stabilizing									A	0.143
A	E59R	56.4	0.12	Stabilizing									A	0.12
A	I221G	63.2	-0.681	Destabilizing									A	-0.681
A	I221A	63.2	-0.728	Destabilizing									A	-0.728
A	I221T	63.2	-0.201	Destabilizing									A	-0.201
A	I221S	63.2	-0.132	Destabilizing									A	-0.132
A	I221C	63.2	-0.014	Destabilizing									A	-0.014
A	I221V	63.2	-0.82	Destabilizing									A	-0.82
A	I221L	63.2	-0.864	Destabilizing									A	-0.864
A	I221M	63.2	-0.459	Destabilizing									A	-0.459
A	I221P	63.2	-0.82	Destabilizing									A	-0.82
A	I221F	63.2	-0.646	Destabilizing									A	-0.646
A	I221Y	63.2	-0.666	Destabilizing									A	-0.666
A	I221W	63.2	-0.677	Destabilizing									A	-0.677
A	I221D	63.2	0.036	Stabilizing									A	0.036
A	I221E	63.2	-0.025	Destabilizing									A	-0.025
A	I221N	63.2	-0.441	Destabilizing									A	-0.441
A	I221Q	63.2	-0.356	Destabilizing									A	-0.356
A	I221H	63.2	0.339	Stabilizing									A	0.339
A	I221K	63.2	-0.175	Destabilizing									A	-0.175
A	I221R	63.2	-0.186	Destabilizing									A	-0.186
A	Y225G	30.8	-1.802	Destabilizing									A	-1.802
A	Y225A	30.8	-1.824	Destabilizing									A	-1.824
A	Y225T	30.8	-2.402	Highly Destabilizing									A	-2.402
A	Y225S	30.8	-2.39	Highly Destabilizing									A	-2.39
A	Y225C	30.8	-1.614	Destabilizing									A	-1.614
A	Y225V	30.8	-1.839	Destabilizing									A	-1.839
A	Y225L	30.8	-1.832	Destabilizing									A	-1.832
A	Y225I	30.8	-1.832	Destabilizing									A	-1.832
A	Y225M	30.8	-1.599	Destabilizing									A	-1.599
A	Y225P	30.8	-1.839	Destabilizing									A	-1.839
A	Y225F	30.8	-0.909	Destabilizing									A	-0.909
A	Y225W	30.8	-0.792	Destabilizing									A	-0.792
A	Y225D	30.8	-1.822	Destabilizing									A	-1.822
A	Y225E	30.8	-1.776	Destabilizing									A	-1.776
A	Y225N	30.8	-2.399	Highly Destabilizing									A	-2.399
A	Y225Q	30.8	-2.372	Highly Destabilizing									A	-2.372
A	Y225H	30.8	-2.052	Highly Destabilizing									A	-2.052
A	Y225K	30.8	-3.041	Highly Destabilizing									A	-3.041
A	Y225R	30.8	-3.627	Highly Destabilizing									A	-3.627
A	S228G	54.2	-0.503	Destabilizing									A	-0.503
A	S228A	54.2	-0.604	Destabilizing									A	-0.604
A	S228T	54.2	-0.994	Destabilizing									A	-0.994
A	S228C	54.2	-0.413	Destabilizing									A	-0.413
A	S228V	54.2	-0.842	Destabilizing									A	-0.842
A	S228L	54.2	-0.977	Destabilizing									A	-0.977
A	S228I	54.2	-0.977	Destabilizing									A	-0.977
A	S228M	54.2	-0.295	Destabilizing									A	-0.295
A	S228P	54.2	-0.842	Destabilizing									A	-0.842
A	S228F	54.2	-0.926	Destabilizing									A	-0.926
A	S228Y	54.2	-0.625	Destabilizing									A	-0.625
A	S228W	54.2	-0.976	Destabilizing									A	-0.976
A	S228D	54.2	-0.873	Destabilizing									A	-0.873
A	S228E	54.2	-1.029	Destabilizing									A	-1.029
A	S228N	54.2	-0.702	Destabilizing									A	-0.702
A	S228Q	54.2	-0.886	Destabilizing									A	-0.886
A	S228H	54.2	-0.257	Destabilizing									A	-0.257
A	S228K	54.2	-1.651	Destabilizing									A	-1.651
A	S228R	54.2	-1.502	Destabilizing									A	-1.502
A	Y229G	20.5	-4	Highly Destabilizing									A	-4
A	Y229A	20.5	-4.016	Highly Destabilizing									A	-4.016
A	Y229T	20.5	-2.973	Highly Destabilizing									A	-2.973
A	Y229S	20.5	-2.938	Highly Destabilizing									A	-2.938
A	Y229C	20.5	-2.269	Highly Destabilizing									A	-2.269
A	Y229V	20.5	-4	Highly Destabilizing									A	-4
A	Y229L	20.5	-3.97	Highly Destabilizing									A	-3.97
A	Y229I	20.5	-3.97	Highly Destabilizing									A	-3.97
A	Y229M	20.5	-3.197	Highly Destabilizing									A	-3.197
A	Y229P	20.5	-4	Highly Destabilizing									A	-4
A	Y229F	20.5	-2.612	Highly Destabilizing									A	-2.612
A	Y229W	20.5	-1.937	Destabilizing									A	-1.937
A	Y229D	20.5	-4.115	Highly Destabilizing									A	-4.115
A	Y229E	20.5	-4.125	Highly Destabilizing									A	-4.125
A	Y229N	20.5	-2.813	Highly Destabilizing									A	-2.813
A	Y229Q	20.5	-3.105	Highly Destabilizing									A	-3.105
A	Y229H	20.5	-3.042	Highly Destabilizing									A	-3.042
A	Y229K	20.5	-3.361	Highly Destabilizing									A	-3.361
A	Y229R	20.5	-3.237	Highly Destabilizing									A	-3.237
A	H231G	43.9	-0.844	Destabilizing									A	-0.844
A	H231A	43.9	-0.838	Destabilizing									A	-0.838
A	H231T	43.9	0.21	Stabilizing									A	0.21
A	H231S	43.9	0.23	Stabilizing									A	0.23
A	H231C	43.9	0.323	Stabilizing									A	0.323
A	H231V	43.9	-0.842	Destabilizing									A	-0.842
A	H231L	43.9	-0.854	Destabilizing									A	-0.854
A	H231I	43.9	-0.854	Destabilizing									A	-0.854
A	H231M	43.9	-0.334	Destabilizing									A	-0.334
A	H231P	43.9	-0.842	Destabilizing									A	-0.842
A	G238Q	22.6	-1.523	Destabilizing									A	-1.523
A	G238H	22.6	-1.672	Destabilizing									A	-1.672
A	G238K	22.6	-2.298	Highly Destabilizing									A	-2.298
A	G238R	22.6	-2.864	Highly Destabilizing									A	-2.864
A	Q239G	51.4	0.141	Stabilizing									A	0.141
A	Q239A	51.4	0.132	Stabilizing									A	0.132
A	Q239T	51.4	-0.512	Destabilizing									A	-0.512
A	Q239S	51.4	-0.47	Destabilizing									A	-0.47
A	Q239C	51.4	-0.275	Destabilizing									A	-0.275
A	Q239V	51.4	0.081	Stabilizing									A	0.081
A	Q239L	51.4	0.04	Stabilizing									A	0.04
A	Q239I	51.4	0.04	Stabilizing									A	0.04
A	Q239M	51.4	0.43	Stabilizing									A	0.43
A	Q239P	51.4	0.081	Stabilizing									A	0.081
A	Q239F	51.4	-0.337	Destabilizing									A	-0.337
A	Q239Y	51.4	-0.218	Destabilizing									A	-0.218
A	Q239W	51.4	-0.571	Destabilizing									A	-0.571
A	Q239D	51.4	-0.038	Destabilizing									A	-0.038
A	Q239E	51.4	-0.172	Destabilizing									A	-0.172
A	Q239N	51.4	-0.743	Destabilizing									A	-0.743
A	Q239H	51.4	0.546	Stabilizing									A	0.546
A	Q239K	51.4	-0.503	Destabilizing									A	-0.503
A	Q239R	51.4	-0.531	Destabilizing									A	-0.531
A	L241G	5	-1.223	Destabilizing									A	-1.223
A	L241A	5	-1.253	Destabilizing									A	-1.253
A	L241T	5	-1.031	Destabilizing									A	-1.031
A	L241S	5	-0.933	Destabilizing									A	-0.933
A	L241C	5	-0.928	Destabilizing									A	-0.928
A	L241V	5	-1.332	Destabilizing									A	-1.332
A	L241I	5	-1.381	Destabilizing									A	-1.381
A	L241M	5	-1.59	Destabilizing									A	-1.59
A	L241P	5	-1.332	Destabilizing									A	-1.332
A	L241F	5	-1.038	Destabilizing									A	-1.038
A	L241Y	5	-1.366	Destabilizing									A	-1.366
A	L241W	5	-1.438	Destabilizing									A	-1.438
A	L241D	5	-0.13	Destabilizing									A	-0.13
A	L241E	5	-0.186	Destabilizing									A	-0.186
A	L241N	5	-1.067	Destabilizing									A	-1.067
A	L241Q	5	-0.969	Destabilizing									A	-0.969
A	L241H	5	-1.323	Destabilizing									A	-1.323
A	L241K	5	-1.601	Destabilizing									A	-1.601
A	L241R	5	-2.315	Highly Destabilizing									A	-2.315
A	L242G	16.7	-1.023	Destabilizing									A	-1.023
A	L242A	16.7	-0.957	Destabilizing									A	-0.957
A	L242T	16.7	-0.796	Destabilizing									A	-0.796
A	L242S	16.7	-0.817	Destabilizing									A	-0.817
A	L242C	16.7	-0.78	Destabilizing									A	-0.78
A	L242V	16.7	-0.831	Destabilizing									A	-0.831
A	L242I	16.7	-0.775	Destabilizing									A	-0.775
A	L242M	16.7	-1.118	Destabilizing									A	-1.118
A	L242P	16.7	-0.831	Destabilizing									A	-0.831
A	L242F	16.7	-0.147	Destabilizing									A	-0.147
A	L242Y	16.7	-0.326	Destabilizing									A	-0.326
A	L242W	16.7	-0.379	Destabilizing									A	-0.379
A	L242D	16.7	-0.225	Destabilizing									A	-0.225
A	L242E	16.7	-0.176	Destabilizing									A	-0.176
A	L242N	16.7	-0.613	Destabilizing									A	-0.613
A	L242Q	16.7	-0.619	Destabilizing									A	-0.619
A	L242H	16.7	-0.609	Destabilizing									A	-0.609
A	L242K	16.7	-1.019	Destabilizing									A	-1.019
A	L242R	16.7	-1.479	Destabilizing									A	-1.479
A	W243G	71.8	-0.921	Destabilizing									A	-0.921
A	W243A	71.8	-0.985	Destabilizing									A	-0.985
A	W243T	71.8	-1.816	Destabilizing									A	-1.816
A	W243S	71.8	-1.758	Destabilizing									A	-1.758
A	W243C	71.8	-1.032	Destabilizing									A	-1.032
A	W243V	71.8	-1.108	Destabilizing									A	-1.108
A	W243L	71.8	-1.164	Destabilizing									A	-1.164
A	W243I	71.8	-1.164	Destabilizing									A	-1.164
A	W243M	71.8	-0.587	Destabilizing									A	-0.587
A	W243P	71.8	-1.108	Destabilizing									A	-1.108
A	W243F	71.8	-0.431	Destabilizing									A	-0.431
A	W243Y	71.8	-0.716	Destabilizing									A	-0.716
A	W243D	71.8	-1.861	Destabilizing									A	-1.861
A	W243E	71.8	-1.906	Destabilizing									A	-1.906
A	W243N	71.8	-2.455	Highly Destabilizing									A	-2.455
A	W243Q	71.8	-2.267	Highly Destabilizing									A	-2.267
A	W243H	71.8	-0.824	Destabilizing									A	-0.824
A	W243K	71.8	-2.081	Highly Destabilizing									A	-2.081
A	W243R	71.8	-2.65	Highly Destabilizing									A	-2.65
A	S246G	10.3	-1.612	Destabilizing									A	-1.612
A	S246A	10.3	-1.625	Destabilizing									A	-1.625
A	S246T	10.3	-2.168	Highly Destabilizing									A	-2.168
A	S246C	10.3	-1.759	Destabilizing									A	-1.759
A	S246V	10.3	-1.669	Destabilizing									A	-1.669
A	S246L	10.3	-1.699	Destabilizing									A	-1.699
A	S246I	10.3	-1.699	Destabilizing									A	-1.699
A	S246M	10.3	-1.944	Destabilizing									A	-1.944
A	S246P	10.3	-1.669	Destabilizing									A	-1.669
A	S246F	10.3	-2.166	Highly Destabilizing									A	-2.166
A	S246Y	10.3	-2.536	Highly Destabilizing									A	-2.536
A	S246W	10.3	-2.919	Highly Destabilizing									A	-2.919
A	S246D	10.3	-1.711	Destabilizing									A	-1.711
A	S246E	10.3	-1.728	Destabilizing									A	-1.728
A	S246N	10.3	-2.442	Highly Destabilizing									A	-2.442
A	S246Q	10.3	-2.177	Highly Destabilizing									A	-2.177
A	S246H	10.3	-2.048	Highly Destabilizing									A	-2.048
A	S246K	10.3	-2.106	Highly Destabilizing									A	-2.106
A	S246R	10.3	-2.999	Highly Destabilizing									A	-2.999
A	F249G	0.2	-1.288	Destabilizing									A	-1.288
A	F249A	0.2	-1.288	Destabilizing									A	-1.288
A	F249T	0.2	-1.288	Destabilizing									A	-1.288
A	F249S	0.2	-1.288	Destabilizing									A	-1.288
A	F249C	0.2	-1.288	Destabilizing									A	-1.288
A	F249V	0.2	-1.289	Destabilizing									A	-1.289
A	F249L	0.2	-1.289	Destabilizing									A	-1.289
A	F249I	0.2	-1.289	Destabilizing									A	-1.289
A	F249M	0.2	-1.288	Destabilizing									A	-1.288
A	F249P	0.2	-1.289	Destabilizing									A	-1.289
A	F249Y	0.2	-1.289	Destabilizing									A	-1.289
A	F249W	0.2	-1.289	Destabilizing									A	-1.289
A	F249D	0.2	-1.288	Destabilizing									A	-1.288
A	F249E	0.2	-1.288	Destabilizing									A	-1.288
A	F249N	0.2	-1.288	Destabilizing									A	-1.288
A	F249Q	0.2	-1.288	Destabilizing									A	-1.288
A	F249H	0.2	-1.287	Destabilizing									A	-1.287
A	F249K	0.2	-1.288	Destabilizing									A	-1.288
A	F249R	0.2	-1.287	Destabilizing									A	-1.287
A	E250G	40.5	-1.54	Destabilizing									A	-1.54
A	E250A	40.5	-1.522	Destabilizing									A	-1.522
A	E250T	40.5	-2.222	Highly Destabilizing									A	-2.222
A	E250S	40.5	-2.2	Highly Destabilizing									A	-2.2
A	E250C	40.5	-1.905	Destabilizing									A	-1.905
A	E250V	40.5	-1.492	Destabilizing									A	-1.492
A	E250L	40.5	-1.48	Destabilizing									A	-1.48
A	E250I	40.5	-1.48	Destabilizing									A	-1.48
A	E250M	40.5	-1.659	Destabilizing									A	-1.659
A	E250P	40.5	-1.492	Destabilizing									A	-1.492
A	E250F	40.5	-2.087	Highly Destabilizing									A	-2.087
A	E250Y	40.5	-2.281	Highly Destabilizing									A	-2.281
A	E250W	40.5	-2.568	Highly Destabilizing									A	-2.568
A	E250D	40.5	-1.499	Destabilizing									A	-1.499
A	E250N	40.5	-2.422	Highly Destabilizing									A	-2.422
A	E250Q	40.5	-2.2	Highly Destabilizing									A	-2.2
A	E250H	40.5	-2.066	Highly Destabilizing									A	-2.066
A	E250K	40.5	-2.332	Highly Destabilizing									A	-2.332
A	E250R	40.5	-2.768	Highly Destabilizing									A	-2.768
A	L252G	10.2	-0.606	Destabilizing									A	-0.606
A	L252A	10.2	-0.621	Destabilizing									A	-0.621
A	L252T	10.2	-0.25	Destabilizing									A	-0.25
A	L252S	10.2	-0.171	Destabilizing									A	-0.171
A	L252C	10.2	-0.274	Destabilizing									A	-0.274
A	L252V	10.2	-0.664	Destabilizing									A	-0.664
A	L252I	10.2	-0.693	Destabilizing									A	-0.693
A	L252M	10.2	-0.594	Destabilizing									A	-0.594
A	L252P	10.2	-0.664	Destabilizing									A	-0.664
A	L252F	10.2	0.035	Stabilizing									A	0.035
A	L252Y	10.2	-0.064	Destabilizing									A	-0.064
A	L252W	10.2	-0.1	Destabilizing									A	-0.1
A	L252D	10.2	-0.131	Destabilizing									A	-0.131
A	L252E	10.2	-0.203	Destabilizing									A	-0.203
A	L252N	10.2	-0.282	Destabilizing									A	-0.282
A	L252Q	10.2	-0.253	Destabilizing									A	-0.253
A	L252H	10.2	-0.084	Destabilizing									A	-0.084
A	L252K	10.2	-0.862	Destabilizing									A	-0.862
A	L252R	10.2	-1.076	Destabilizing									A	-1.076
A	T283G	55.2	-0.088	Destabilizing									A	-0.088
A	T283A	55.2	-0.052	Destabilizing									A	-0.052
A	T283S	55.2	-0.133	Destabilizing									A	-0.133
A	T283C	55.2	0.58	Stabilizing									A	0.58
A	T283V	55.2	0.02	Stabilizing									A	0.02
A	T283L	55.2	0.053	Stabilizing									A	0.053
A	T283I	55.2	0.053	Stabilizing									A	0.053
A	T283M	55.2	0.673	Stabilizing									A	0.673
A	T283P	55.2	0.02	Stabilizing									A	0.02
A	T283F	55.2	0.145	Stabilizing									A	0.145
A	T283Y	55.2	0.317	Stabilizing									A	0.317
A	T283W	55.2	0.26	Stabilizing									A	0.26
A	T283D	55.2	0.126	Stabilizing									A	0.126
A	T283E	55.2	0.123	Stabilizing									A	0.123
A	T283N	55.2	-0.129	Destabilizing									A	-0.129
A	T283Q	55.2	0.075	Stabilizing									A	0.075
A	T283H	55.2	0.501	Stabilizing									A	0.501
A	T283K	55.2	0.314	Stabilizing									A	0.314
A	T283R	55.2	0.248	Stabilizing									A	0.248
A	Q285G	43.3	-4.282	Highly Destabilizing									A	-4.282
A	Q285A	43.3	-4.295	Highly Destabilizing									A	-4.295
A	Q285T	43.3	-3.811	Highly Destabilizing									A	-3.811
A	Q285S	43.3	-3.794	Highly Destabilizing									A	-3.794
A	Q285C	43.3	-3.228	Highly Destabilizing									A	-3.228
A	Q285V	43.3	-4.277	Highly Destabilizing									A	-4.277
A	Q285L	43.3	-4.248	Highly Destabilizing									A	-4.248
A	Q285I	43.3	-4.248	Highly Destabilizing									A	-4.248
A	Q285M	43.3	-3.641	Highly Destabilizing									A	-3.641
A	Q285P	43.3	-4.277	Highly Destabilizing									A	-4.277
A	Q285F	43.3	-4.105	Highly Destabilizing									A	-4.105
A	Q285Y	43.3	-4.132	Highly Destabilizing									A	-4.132
A	Q285W	43.3	-3.824	Highly Destabilizing									A	-3.824
A	Q285D	43.3	-4.05	Highly Destabilizing									A	-4.05
A	Q285E	43.3	-4.036	Highly Destabilizing									A	-4.036
A	Q285N	43.3	-3.884	Highly Destabilizing									A	-3.884
A	Q285H	43.3	-3.605	Highly Destabilizing									A	-3.605
A	Q285K	43.3	-3.741	Highly Destabilizing									A	-3.741
A	Q285R	43.3	-3.266	Highly Destabilizing									A	-3.266
A	K286G	0	-1.287	Destabilizing									A	-1.287
A	K286A	0	-1.287	Destabilizing									A	-1.287
A	K286T	0	-1.287	Destabilizing									A	-1.287
A	K286S	0	-1.287	Destabilizing									A	-1.287
A	K286C	0	-1.287	Destabilizing									A	-1.287
A	K286V	0	-1.288	Destabilizing									A	-1.288
A	K286L	0	-1.288	Destabilizing									A	-1.288
A	K286I	0	-1.288	Destabilizing									A	-1.288
A	K286M	0	-1.287	Destabilizing									A	-1.287
A	K286P	0	-1.288	Destabilizing									A	-1.288
A	K286F	0	-1.288	Destabilizing									A	-1.288
A	K286Y	0	-1.288	Destabilizing									A	-1.288
A	K286W	0	-1.287	Destabilizing									A	-1.287
A	K286D	0	-1.287	Destabilizing									A	-1.287
A	K286E	0	-1.287	Destabilizing									A	-1.287
A	K286N	0	-1.287	Destabilizing									A	-1.287
A	K286Q	0	-1.287	Destabilizing									A	-1.287
A	K286H	0	-1.287	Destabilizing									A	-1.287
A	K286R	0	-1.287	Destabilizing									A	-1.287
A	E287G	13.2	-3.749	Highly Destabilizing									A	-3.749
A	E287A	13.2	-3.765	Highly Destabilizing									A	-3.765
A	E287T	13.2	-3.269	Highly Destabilizing									A	-3.269
A	E287S	13.2	-3.256	Highly Destabilizing									A	-3.256
A	E287C	13.2	-2.93	Highly Destabilizing									A	-2.93
A	E287V	13.2	-3.762	Highly Destabilizing									A	-3.762
A	E287L	13.2	-3.743	Highly Destabilizing									A	-3.743
A	E287I	13.2	-3.743	Highly Destabilizing									A	-3.743
A	E287M	13.2	-3.277	Highly Destabilizing									A	-3.277
A	E287P	13.2	-3.762	Highly Destabilizing									A	-3.762
A	E287F	13.2	-3.632	Highly Destabilizing									A	-3.632
A	E287Y	13.2	-3.528	Highly Destabilizing									A	-3.528
A	E287W	13.2	-3.261	Highly Destabilizing									A	-3.261
A	E287D	13.2	-5.074	Highly Destabilizing									A	-5.074
A	E287N	13.2	-3.411	Highly Destabilizing									A	-3.411
A	E287Q	13.2	-3.655	Highly Destabilizing									A	-3.655
A	E287H	13.2	-2.889	Highly Destabilizing									A	-2.889
A	E287K	13.2	-3.124	Highly Destabilizing									A	-3.124
A	E287R	13.2	-2.535	Highly Destabilizing									A	-2.535
A	F288G	0.7	-1.287	Destabilizing									A	-1.287
A	F288A	0.7	-1.287	Destabilizing									A	-1.287
A	F288T	0.7	-1.287	Destabilizing									A	-1.287
A	F288S	0.7	-1.287	Destabilizing									A	-1.287
A	F288C	0.7	-1.287	Destabilizing									A	-1.287
A	F288V	0.7	-1.287	Destabilizing									A	-1.287
A	F288L	0.7	-1.287	Destabilizing									A	-1.287
A	F288I	0.7	-1.287	Destabilizing									A	-1.287
A	F288M	0.7	-1.287	Destabilizing									A	-1.287
A	F288P	0.7	-1.287	Destabilizing									A	-1.287
A	F288Y	0.7	-1.287	Destabilizing									A	-1.287
A	F288W	0.7	-1.287	Destabilizing									A	-1.287
A	F288D	0.7	-1.287	Destabilizing									A	-1.287
A	F288E	0.7	-1.287	Destabilizing									A	-1.287
A	F288N	0.7	-1.287	Destabilizing									A	-1.287
A	F288Q	0.7	-1.287	Destabilizing									A	-1.287
A	F288H	0.7	-1.287	Destabilizing									A	-1.287
A	F288K	0.7	-1.287	Destabilizing									A	-1.287
A	F288R	0.7	-1.287	Destabilizing									A	-1.287
A	F289G	38.6	-2.545	Highly Destabilizing									A	-2.545
A	F289A	38.6	-2.545	Highly Destabilizing									A	-2.545
A	F289T	38.6	-2.564	Highly Destabilizing									A	-2.564
A	F289S	38.6	-2.559	Highly Destabilizing									A	-2.559
A	F289C	38.6	-2.194	Highly Destabilizing									A	-2.194
A	F289V	38.6	-2.512	Highly Destabilizing									A	-2.512
A	F289L	38.6	-2.481	Highly Destabilizing									A	-2.481
A	F289I	38.6	-2.481	Highly Destabilizing									A	-2.481
A	F289M	38.6	-2.135	Highly Destabilizing									A	-2.135
A	F289P	38.6	-2.512	Highly Destabilizing									A	-2.512
A	F289Y	38.6	-1.762	Destabilizing									A	-1.762
A	F289W	38.6	-1.388	Destabilizing									A	-1.388
A	F289D	38.6	-3.309	Highly Destabilizing									A	-3.309
A	F289E	38.6	-3.303	Highly Destabilizing									A	-3.303
A	F289N	38.6	-2.535	Highly Destabilizing									A	-2.535
A	F289Q	38.6	-2.727	Highly Destabilizing									A	-2.727
A	F289H	38.6	-2.091	Highly Destabilizing									A	-2.091
A	F289K	38.6	-2.655	Highly Destabilizing									A	-2.655
A	F289R	38.6	-2.315	Highly Destabilizing									A	-2.315
A	D290G	17.8	-3.716	Highly Destabilizing									A	-3.716
A	D290A	17.8	-3.712	Highly Destabilizing									A	-3.712
A	D290T	17.8	-3.599	Highly Destabilizing									A	-3.599
A	D290S	17.8	-3.601	Highly Destabilizing									A	-3.601
A	D290C	17.8	-3.286	Highly Destabilizing									A	-3.286
A	D290V	17.8	-3.677	Highly Destabilizing									A	-3.677
A	D290L	17.8	-3.645	Highly Destabilizing									A	-3.645
A	D290I	17.8	-3.645	Highly Destabilizing									A	-3.645
A	D290M	17.8	-3.375	Highly Destabilizing									A	-3.375
A	D290P	17.8	-3.677	Highly Destabilizing									A	-3.677
A	D290F	17.8	-3.705	Highly Destabilizing									A	-3.705
A	D290Y	17.8	-3.668	Highly Destabilizing									A	-3.668
A	D290W	17.8	-3.529	Highly Destabilizing									A	-3.529
A	D290E	17.8	-4.037	Highly Destabilizing									A	-4.037
A	D290N	17.8	-3.446	Highly Destabilizing									A	-3.446
A	D290Q	17.8	-3.564	Highly Destabilizing									A	-3.564
A	D290H	17.8	-3.426	Highly Destabilizing									A	-3.426
A	D290K	17.8	-3.731	Highly Destabilizing									A	-3.731
A	D290R	17.8	-3.393	Highly Destabilizing									A	-3.393
A	V291G	40.5	-4.344	Highly Destabilizing									A	-4.344
A	V291A	40.5	-4.313	Highly Destabilizing									A	-4.313
A	V291T	40.5	-2.869	Highly Destabilizing									A	-2.869
A	V291S	40.5	-2.885	Highly Destabilizing									A	-2.885
A	V291C	40.5	-2.493	Highly Destabilizing									A	-2.493
A	V291L	40.5	-4.15	Highly Destabilizing									A	-4.15
A	V291I	40.5	-4.15	Highly Destabilizing									A	-4.15
A	V291M	40.5	-3.628	Highly Destabilizing									A	-3.628
A	V291P	40.5	-4.215	Highly Destabilizing									A	-4.215
A	V291F	40.5	-3.42	Highly Destabilizing									A	-3.42
A	V291Y	40.5	-3.216	Highly Destabilizing									A	-3.216
A	V291W	40.5	-3.034	Highly Destabilizing									A	-3.034
A	V291D	40.5	-4.051	Highly Destabilizing									A	-4.051
A	V291E	40.5	-3.998	Highly Destabilizing									A	-3.998
A	V291N	40.5	-2.628	Highly Destabilizing									A	-2.628
A	V291Q	40.5	-2.856	Highly Destabilizing									A	-2.856
A	V291H	40.5	-3.935	Highly Destabilizing									A	-3.935
A	V291K	40.5	-3.433	Highly Destabilizing									A	-3.433
A	V291R	40.5	-3.411	Highly Destabilizing									A	-3.411
A	W292G	13.6	-1.558	Destabilizing									A	-1.558
A	W292A	13.6	-1.607	Destabilizing									A	-1.607
A	W292T	13.6	-2.071	Highly Destabilizing									A	-2.071
A	W292S	13.6	-2.007	Highly Destabilizing									A	-2.007
A	W292C	13.6	-1.759	Destabilizing									A	-1.759
A	W292V	13.6	-1.693	Destabilizing									A	-1.693
A	W292L	13.6	-1.73	Destabilizing									A	-1.73
A	W292I	13.6	-1.73	Destabilizing									A	-1.73
A	W292M	13.6	-1.388	Destabilizing									A	-1.388
A	W292P	13.6	-1.693	Destabilizing									A	-1.693
A	W292F	13.6	-0.829	Destabilizing									A	-0.829
A	W292Y	13.6	-0.816	Destabilizing									A	-0.816
A	W292D	13.6	-2.617	Highly Destabilizing									A	-2.617
A	W292E	13.6	-2.674	Highly Destabilizing									A	-2.674
A	W292N	13.6	-2.27	Highly Destabilizing									A	-2.27
A	W292Q	13.6	-2.434	Highly Destabilizing									A	-2.434
A	W292H	13.6	-1.237	Destabilizing									A	-1.237
A	W292K	13.6	-2.406	Highly Destabilizing									A	-2.406
A	W292R	13.6	-2.174	Highly Destabilizing									A	-2.174
A	P293G	80.2	-0.307	Destabilizing									A	-0.307
A	P293A	80.2	-0.254	Destabilizing									A	-0.254
A	P293T	80.2	0.031	Stabilizing									A	0.031
A	P293S	80.2	-0.007	Destabilizing									A	-0.007
A	P293C	80.2	0.772	Stabilizing									A	0.772
A	P293V	80.2	-0.141	Destabilizing									A	-0.141
A	P293L	80.2	-0.084	Destabilizing									A	-0.084
A	P293I	80.2	-0.084	Destabilizing									A	-0.084
A	P293M	80.2	0.669	Stabilizing									A	0.669
A	P293F	80.2	0.577	Stabilizing									A	0.577
A	P293Y	80.2	0.538	Stabilizing									A	0.538
A	P293W	80.2	0.677	Stabilizing									A	0.677
A	P293D	80.2	0.636	Stabilizing									A	0.636
A	P293E	80.2	0.645	Stabilizing									A	0.645
A	P293N	80.2	-0.035	Destabilizing									A	-0.035
A	P293Q	80.2	0.232	Stabilizing									A	0.232
A	P293H	80.2	0.544	Stabilizing									A	0.544
A	P293K	80.2	0.135	Stabilizing									A	0.135
A	P293R	80.2	-0.203	Destabilizing									A	-0.203
A	V294G	65.7	-0.695	Destabilizing									A	-0.695
A	V294A	65.7	-0.673	Destabilizing									A	-0.673
A	V294T	65.7	-0.25	Destabilizing									A	-0.25
A	V294S	65.7	-0.254	Destabilizing									A	-0.254
A	V294C	65.7	0.257	Stabilizing									A	0.257
A	V294L	65.7	-0.599	Destabilizing									A	-0.599
A	V294I	65.7	-0.599	Destabilizing									A	-0.599
A	V294M	65.7	0.057	Stabilizing									A	0.057
A	V294P	65.7	-0.624	Destabilizing									A	-0.624
A	V294F	65.7	0.037	Stabilizing									A	0.037
A	V294Y	65.7	0.007	Stabilizing									A	0.007
A	V294W	65.7	0.075	Stabilizing									A	0.075
A	V294D	65.7	-0.086	Destabilizing									A	-0.086
A	V294E	65.7	-0.1	Destabilizing									A	-0.1
A	V294N	65.7	-0.431	Destabilizing									A	-0.431
A	V294Q	65.7	-0.237	Destabilizing									A	-0.237
A	V294H	65.7	0.226	Stabilizing									A	0.226
A	V294K	65.7	-0.293	Destabilizing									A	-0.293
A	V294R	65.7	-0.48	Destabilizing									A	-0.48
A	L295G	6.1	-2.378	Highly Destabilizing									A	-2.378
A	L295A	6.1	-2.418	Highly Destabilizing									A	-2.418
A	L295T	6.1	-2.005	Highly Destabilizing									A	-2.005
A	L295S	6.1	-1.962	Destabilizing									A	-1.962
A	L295C	6.1	-1.697	Destabilizing									A	-1.697
A	L295V	6.1	-2.489	Highly Destabilizing									A	-2.489
A	L295I	6.1	-2.519	Highly Destabilizing									A	-2.519
A	L295M	6.1	-2.249	Highly Destabilizing									A	-2.249
A	L295P	6.1	-2.489	Highly Destabilizing									A	-2.489
A	L295F	6.1	-2.588	Highly Destabilizing									A	-2.588
A	L295Y	6.1	-2.662	Highly Destabilizing									A	-2.662
A	L295W	6.1	-2.803	Highly Destabilizing									A	-2.803
A	L295D	6.1	-2.146	Highly Destabilizing									A	-2.146
A	L295E	6.1	-2.156	Highly Destabilizing									A	-2.156
A	L295N	6.1	-1.957	Destabilizing									A	-1.957
A	L295Q	6.1	-2.015	Highly Destabilizing									A	-2.015
A	L295H	6.1	-2.583	Highly Destabilizing									A	-2.583
A	L295K	6.1	-2.183	Highly Destabilizing									A	-2.183
A	L295R	6.1	-2.336	Highly Destabilizing									A	-2.336
A	M296G	23.7	-1.184	Destabilizing									A	-1.184
A	M296A	23.7	-1.133	Destabilizing									A	-1.133
A	M296T	23.7	-0.872	Destabilizing									A	-0.872
A	M296S	23.7	-0.883	Destabilizing									A	-0.883
A	M296C	23.7	-2.016	Highly Destabilizing									A	-2.016
A	M296V	23.7	-1.043	Destabilizing									A	-1.043
A	M296L	23.7	-1.006	Destabilizing									A	-1.006
A	M296I	23.7	-1.006	Destabilizing									A	-1.006
A	M296P	23.7	-1.043	Destabilizing									A	-1.043
A	M296F	23.7	-0.899	Destabilizing									A	-0.899
A	M296Y	23.7	-0.829	Destabilizing									A	-0.829
A	M296W	23.7	-1.145	Destabilizing									A	-1.145
A	M296D	23.7	-1.394	Destabilizing									A	-1.394
A	M296E	23.7	-1.367	Destabilizing									A	-1.367
A	M296N	23.7	-0.725	Destabilizing									A	-0.725
A	M296Q	23.7	-0.752	Destabilizing									A	-0.752
A	M296H	23.7	-1.546	Destabilizing									A	-1.546
A	M296K	23.7	-1.351	Destabilizing									A	-1.351
A	M296R	23.7	-1.771	Destabilizing									A	-1.771
A	G297A	29	-1.845	Destabilizing									A	-1.845
A	G297T	29	-1.247	Destabilizing									A	-1.247
A	G297S	29	-1.283	Destabilizing									A	-1.283
A	G297C	29	-0.588	Destabilizing									A	-0.588
A	G297V	29	-1.607	Destabilizing									A	-1.607
A	G297L	29	-1.493	Destabilizing									A	-1.493
A	G297I	29	-1.493	Destabilizing									A	-1.493
A	G297M	29	-0.496	Destabilizing									A	-0.496
A	G297P	29	-1.607	Destabilizing									A	-1.607
A	G297F	29	-0.257	Destabilizing									A	-0.257
A	G297Y	29	0.184	Stabilizing									A	0.184
A	G297W	29	0.244	Stabilizing									A	0.244
A	G297D	29	-2.105	Highly Destabilizing									A	-2.105
A	G297E	29	-2.068	Highly Destabilizing									A	-2.068
A	G297N	29	-0.857	Destabilizing									A	-0.857
A	G297Q	29	-1.137	Destabilizing									A	-1.137
A	G297H	29	-0.615	Destabilizing									A	-0.615
A	G297K	29	-1.695	Destabilizing									A	-1.695
A	G297R	29	-1.726	Destabilizing									A	-1.726
A	E298G	91.8	-0.07	Destabilizing									A	-0.07
A	E298A	91.8	0.093	Stabilizing									A	0.093
A	E298T	91.8	-0.831	Destabilizing									A	-0.831
A	E298S	91.8	-1.009	Destabilizing									A	-1.009
A	E298C	91.8	-0.028	Destabilizing									A	-0.028
A	E298V	91.8	0.413	Stabilizing									A	0.413
A	E298L	91.8	0.564	Stabilizing									A	0.564
A	E298I	91.8	0.564	Stabilizing									A	0.564
A	E298M	91.8	0.897	Stabilizing									A	0.897
A	E298P	91.8	0.413	Stabilizing									A	0.413
A	E298F	91.8	0.343	Stabilizing									A	0.343
A	E298Y	91.8	0.279	Stabilizing									A	0.279
A	E298W	91.8	0.163	Stabilizing									A	0.163
A	E298D	91.8	-0.055	Destabilizing									A	-0.055
A	E298N	91.8	-1.218	Destabilizing									A	-1.218
A	E298Q	91.8	-0.656	Destabilizing									A	-0.656
A	E298H	91.8	0.487	Stabilizing									A	0.487
A	E298K	91.8	0.071	Stabilizing									A	0.071
A	E298R	91.8	-0.234	Destabilizing									A	-0.234
A	P335G	40.9	-0.839	Destabilizing									A	-0.839
A	P335A	40.9	-0.845	Destabilizing									A	-0.845
A	P335T	40.9	-0.244	Destabilizing									A	-0.244
A	P335S	40.9	-0.189	Destabilizing									A	-0.189
A	P335C	40.9	-0.344	Destabilizing									A	-0.344
A	P335V	40.9	-0.876	Destabilizing									A	-0.876
A	P335L	40.9	-0.902	Destabilizing									A	-0.902
A	P335I	40.9	-0.902	Destabilizing									A	-0.902
A	P335M	40.9	-0.612	Destabilizing									A	-0.612
A	P335F	40.9	-0.126	Destabilizing									A	-0.126
A	P335Y	40.9	0.019	Stabilizing									A	0.019
A	P335W	40.9	-0.178	Destabilizing									A	-0.178
A	P335D	40.9	-1.573	Destabilizing									A	-1.573
A	P335E	40.9	-1.636	Destabilizing									A	-1.636
A	P335N	40.9	-0.359	Destabilizing									A	-0.359
A	P335Q	40.9	-0.469	Destabilizing									A	-0.469
A	P335H	40.9	-0.518	Destabilizing									A	-0.518
A	P335K	40.9	-1.017	Destabilizing									A	-1.017
A	P335R	40.9	-1.062	Destabilizing									A	-1.062
A	K393G	57.7	-1.663	Destabilizing									A	-1.663
A	K393A	57.7	-1.676	Destabilizing									A	-1.676
A	K393T	57.7	-1.524	Destabilizing									A	-1.524
A	K393S	57.7	-1.498	Destabilizing									A	-1.498
A	K393C	57.7	-1.416	Destabilizing									A	-1.416
A	K393V	57.7	-1.684	Destabilizing									A	-1.684
A	K393L	57.7	-1.68	Destabilizing									A	-1.68
A	K393I	57.7	-1.68	Destabilizing									A	-1.68
A	K393M	57.7	-1.842	Destabilizing									A	-1.842
A	K393P	57.7	-1.684	Destabilizing									A	-1.684
A	K393F	57.7	-2.23	Highly Destabilizing									A	-2.23
A	K393Y	57.7	-2.491	Highly Destabilizing									A	-2.491
A	K393W	57.7	-2.613	Highly Destabilizing									A	-2.613
A	K393D	57.7	-1.224	Destabilizing									A	-1.224
A	K393E	57.7	-1.212	Destabilizing									A	-1.212
A	K393N	57.7	-1.541	Destabilizing									A	-1.541
A	K393Q	57.7	-1.56	Destabilizing									A	-1.56
A	K393H	57.7	-2.312	Highly Destabilizing									A	-2.312
A	K393R	57.7	-1.782	Destabilizing									A	-1.782
A	Q425G	48	-1.425	Destabilizing									A	-1.425
A	Q425A	48	-1.423	Destabilizing									A	-1.423
A	Q425T	48	-1.193	Destabilizing									A	-1.193
A	Q425S	48	-1.125	Destabilizing									A	-1.125
A	Q425C	48	-1.004	Destabilizing									A	-1.004
A	Q425V	48	-1.429	Destabilizing									A	-1.429
A	Q425L	48	-1.437	Destabilizing									A	-1.437
A	Q425I	48	-1.437	Destabilizing									A	-1.437
A	Q425M	48	-1.107	Destabilizing									A	-1.107
A	Q425P	48	-1.429	Destabilizing									A	-1.429
A	Q425F	48	-2.046	Highly Destabilizing									A	-2.046
A	Q425Y	48	-2.063	Highly Destabilizing									A	-2.063
A	Q425W	48	-2.37	Highly Destabilizing									A	-2.37
A	Q425D	48	-0.626	Destabilizing									A	-0.626
A	Q425E	48	-0.706	Destabilizing									A	-0.706
A	Q425N	48	-1.294	Destabilizing									A	-1.294
A	Q425H	48	-0.595	Destabilizing									A	-0.595
A	Q425K	48	-0.97	Destabilizing									A	-0.97
A	Q425R	48	-1.042	Destabilizing									A	-1.042
A	F426G	3.6	-2.473	Highly Destabilizing									A	-2.473
A	F426A	3.6	-2.548	Highly Destabilizing									A	-2.548
A	D586C	55.9	-0.675	Destabilizing									A	-0.675
A	D586V	55.9	-0.418	Destabilizing									A	-0.418
A	D586L	55.9	-0.264	Destabilizing									A	-0.264
A	D586I	55.9	-0.264	Destabilizing									A	-0.264
A	D586M	55.9	0.633	Stabilizing									A	0.633
A	D586P	55.9	-0.418	Destabilizing									A	-0.418
A	D586F	55.9	-0.894	Destabilizing									A	-0.894
A	D586Y	55.9	-0.872	Destabilizing									A	-0.872
A	D586W	55.9	-1.075	Destabilizing									A	-1.075
A	D586E	55.9	-0.787	Destabilizing									A	-0.787
A	D586N	55.9	-1.861	Destabilizing									A	-1.861
A	D586Q	55.9	-1.328	Destabilizing									A	-1.328
A	D586H	55.9	0.394	Stabilizing									A	0.394
A	D586K	55.9	-0.278	Destabilizing									A	-0.278
A	D586R	55.9	-0.151	Destabilizing									A	-0.151
A	D600G	0	-1.287	Destabilizing									A	-1.287
A	D600A	0	-1.287	Destabilizing									A	-1.287
A	D600T	0	-1.287	Destabilizing									A	-1.287
A	D600S	0	-1.287	Destabilizing									A	-1.287
A	D600C	0	-1.287	Destabilizing									A	-1.287
A	D600V	0	-1.287	Destabilizing									A	-1.287
A	D600L	0	-1.287	Destabilizing									A	-1.287
A	D600I	0	-1.287	Destabilizing									A	-1.287
A	D600M	0	-1.287	Destabilizing									A	-1.287
A	D600P	0	-1.287	Destabilizing									A	-1.287
A	D600F	0	-1.287	Destabilizing									A	-1.287
A	D600Y	0	-1.287	Destabilizing									A	-1.287
A	D600W	0	-1.287	Destabilizing									A	-1.287
A	D600E	0	-1.287	Destabilizing									A	-1.287
A	D600N	0	-1.287	Destabilizing									A	-1.287
A	D600Q	0	-1.287	Destabilizing									A	-1.287
A	D600H	0	-1.287	Destabilizing									A	-1.287
A	D600K	0	-1.287	Destabilizing									A	-1.287
A	D600R	0	-1.287	Destabilizing									A	-1.287
A	D602G	0	-1.287	Destabilizing									A	-1.287
A	D602A	0	-1.287	Destabilizing									A	-1.287
A	D602T	0	-1.287	Destabilizing									A	-1.287
A	D602S	0	-1.287	Destabilizing									A	-1.287
A	D602C	0	-1.287	Destabilizing									A	-1.287
A	D602V	0	-1.287	Destabilizing									A	-1.287
A	D602L	0	-1.287	Destabilizing									A	-1.287
A	D602I	0	-1.287	Destabilizing									A	-1.287
A	D602M	0	-1.287	Destabilizing									A	-1.287
A	D602P	0	-1.287	Destabilizing									A	-1.287
A	D602F	0	-1.287	Destabilizing									A	-1.287
A	D602Y	0	-1.287	Destabilizing									A	-1.287
A	D602W	0	-1.287	Destabilizing									A	-1.287
A	D602E	0	-1.287	Destabilizing									A	-1.287
A	D602N	0	-1.287	Destabilizing									A	-1.287
A	D602Q	0	-1.287	Destabilizing									A	-1.287
A	D602H	0	-1.287	Destabilizing									A	-1.287
A	D602K	0	-1.287	Destabilizing									A	-1.287
A	D602R	0	-1.287	Destabilizing									A	-1.287
A	H603G	0	-1.287	Destabilizing									A	-1.287
A	H603A	0	-1.287	Destabilizing									A	-1.287
A	H603T	0	-1.287	Destabilizing									A	-1.287
A	H603S	0	-1.287	Destabilizing									A	-1.287
A	H603C	0	-1.287	Destabilizing									A	-1.287
A	H603V	0	-1.287	Destabilizing									A	-1.287
A	H603L	0	-1.287	Destabilizing									A	-1.287
A	H603I	0	-1.287	Destabilizing									A	-1.287
A	H603M	0	-1.287	Destabilizing									A	-1.287
A	H603P	0	-1.287	Destabilizing									A	-1.287
A	H603F	0	-1.287	Destabilizing									A	-1.287
A	H603Y	0	-1.287	Destabilizing									A	-1.287
A	H603W	0	-1.287	Destabilizing									A	-1.287
A	H603D	0	-1.287	Destabilizing									A	-1.287
A	H603E	0	-1.287	Destabilizing									A	-1.287
A	H603N	0	-1.287	Destabilizing									A	-1.287
A	H603Q	0	-1.287	Destabilizing									A	-1.287
A	H603K	0	-1.287	Destabilizing									A	-1.287
A	H603R	0	-1.287	Destabilizing									A	-1.287
A	R604G	4.7	-1.287	Destabilizing									A	-1.287
A	R604A	4.7	-1.287	Destabilizing									A	-1.287
A	R604T	4.7	-1.287	Destabilizing									A	-1.287
A	R604S	4.7	-1.287	Destabilizing									A	-1.287
A	R604C	4.7	-1.287	Destabilizing									A	-1.287
A	R604V	4.7	-1.287	Destabilizing									A	-1.287
A	R604L	4.7	-1.287	Destabilizing									A	-1.287
A	R604I	4.7	-1.287	Destabilizing									A	-1.287
A	R604M	4.7	-1.287	Destabilizing									A	-1.287
A	R604P	4.7	-1.287	Destabilizing									A	-1.287
A	R604F	4.7	-1.287	Destabilizing									A	-1.287
A	R604Y	4.7	-1.287	Destabilizing									A	-1.287
A	R604W	4.7	-1.287	Destabilizing									A	-1.287
A	R604D	4.7	-1.287	Destabilizing									A	-1.287
A	R604E	4.7	-1.287	Destabilizing									A	-1.287
A	R604N	4.7	-1.287	Destabilizing									A	-1.287
A	R604Q	4.7	-1.287	Destabilizing									A	-1.287
A	R604H	4.7	-1.287	Destabilizing									A	-1.287
A	R604K	4.7	-1.287	Destabilizing									A	-1.287
A	G605A	12.4	-1.287	Destabilizing									A	-1.287
A	G605T	12.4	-1.287	Destabilizing									A	-1.287
A	G605S	12.4	-1.287	Destabilizing									A	-1.287
A	G605C	12.4	-1.287	Destabilizing									A	-1.287
A	G605V	12.4	-1.287	Destabilizing									A	-1.287
A	G605L	12.4	-1.287	Destabilizing									A	-1.287
A	G605I	12.4	-1.287	Destabilizing									A	-1.287
A	G605M	12.4	-1.287	Destabilizing									A	-1.287
A	G605P	12.4	-1.287	Destabilizing									A	-1.287
A	G605F	12.4	-1.287	Destabilizing									A	-1.287
A	G605Y	12.4	-1.287	Destabilizing									A	-1.287
A	G605W	12.4	-1.287	Destabilizing									A	-1.287
A	G605D	12.4	-1.287	Destabilizing									A	-1.287
A	G605E	12.4	-1.287	Destabilizing									A	-1.287
A	G605N	12.4	-1.287	Destabilizing									A	-1.287
A	G605Q	12.4	-1.287	Destabilizing									A	-1.287
A	G605H	12.4	-1.287	Destabilizing									A	-1.287
A	G605K	12.4	-1.287	Destabilizing									A	-1.287
A	G605R	12.4	-1.287	Destabilizing									A	-1.287
A	T606G	9.1	-1.287	Destabilizing									A	-1.287
A	T606A	9.1	-1.287	Destabilizing									A	-1.287
A	T606S	9.1	-1.287	Destabilizing									A	-1.287
A	T606C	9.1	-1.287	Destabilizing									A	-1.287
A	T606V	9.1	-1.287	Destabilizing									A	-1.287
A	T606L	9.1	-1.287	Destabilizing									A	-1.287
A	T606I	9.1	-1.287	Destabilizing									A	-1.287
A	T606M	9.1	-1.287	Destabilizing									A	-1.287
A	T606P	9.1	-1.287	Destabilizing									A	-1.287
A	T606F	9.1	-1.287	Destabilizing									A	-1.287
A	T606Y	9.1	-1.287	Destabilizing									A	-1.287
A	T606W	9.1	-1.287	Destabilizing									A	-1.287
A	T606D	9.1	-1.287	Destabilizing									A	-1.287
A	T606E	9.1	-1.287	Destabilizing									A	-1.287
A	T606N	9.1	-1.287	Destabilizing									A	-1.287
A	T606Q	9.1	-1.287	Destabilizing									A	-1.287
A	T606H	9.1	-1.287	Destabilizing									A	-1.287
A	T606K	9.1	-1.287	Destabilizing									A	-1.287
A	T606R	9.1	-1.287	Destabilizing									A	-1.287
A	N607G	0	-1.287	Destabilizing									A	-1.287
A	N607A	0	-1.287	Destabilizing									A	-1.287
A	N607T	0	-1.287	Destabilizing									A	-1.287
A	N607S	0	-1.287	Destabilizing									A	-1.287
A	N607C	0	-1.287	Destabilizing									A	-1.287
A	N607V	0	-1.287	Destabilizing									A	-1.287
A	N607L	0	-1.287	Destabilizing									A	-1.287
A	N607I	0	-1.287	Destabilizing									A	-1.287
A	N607M	0	-1.287	Destabilizing									A	-1.287
A	N607P	0	-1.287	Destabilizing									A	-1.287
A	N607F	0	-1.287	Destabilizing									A	-1.287
A	N607Y	0	-1.287	Destabilizing									A	-1.287
A	N607W	0	-1.287	Destabilizing									A	-1.287
A	N607D	0	-1.287	Destabilizing									A	-1.287
A	N607E	0	-1.287	Destabilizing									A	-1.287
A	N607Q	0	-1.287	Destabilizing									A	-1.287
A	N607H	0	-1.287	Destabilizing									A	-1.287
A	N607K	0	-1.287	Destabilizing									A	-1.287
A	N607R	0	-1.287	Destabilizing									A	-1.287
A	N608G	1.3	-1.287	Destabilizing									A	-1.287
A	N608A	1.3	-1.287	Destabilizing									A	-1.287
A	N608T	1.3	-1.287	Destabilizing									A	-1.287
A	N608S	1.3	-1.287	Destabilizing									A	-1.287
A	N608C	1.3	-1.287	Destabilizing									A	-1.287
A	N608V	1.3	-1.287	Destabilizing									A	-1.287
A	N608L	1.3	-1.287	Destabilizing									A	-1.287
A	N608I	1.3	-1.287	Destabilizing									A	-1.287
A	N608M	1.3	-1.287	Destabilizing									A	-1.287
A	N608P	1.3	-1.287	Destabilizing									A	-1.287
A	N608F	1.3	-1.287	Destabilizing									A	-1.287
A	N608Y	1.3	-1.287	Destabilizing									A	-1.287
A	N608W	1.3	-1.287	Destabilizing									A	-1.287
A	N608D	1.3	-1.287	Destabilizing									A	-1.287
A	N608E	1.3	-1.287	Destabilizing									A	-1.287
A	N608Q	1.3	-1.287	Destabilizing									A	-1.287
A	N608H	1.3	-1.287	Destabilizing									A	-1.287
A	N608K	1.3	-1.287	Destabilizing									A	-1.287
A	N608R	1.3	-1.287	Destabilizing									A	-1.287
A	L609G	0	-1.287	Destabilizing									A	-1.287
A	L609A	0	-1.287	Destabilizing									A	-1.287
A	L609T	0	-1.287	Destabilizing									A	-1.287
A	L609S	0	-1.287	Destabilizing									A	-1.287
A	L609C	0	-1.287	Destabilizing									A	-1.287
A	L609V	0	-1.287	Destabilizing									A	-1.287
A	L609I	0	-1.287	Destabilizing									A	-1.287
A	L609M	0	-1.287	Destabilizing									A	-1.287
A	L609P	0	-1.287	Destabilizing									A	-1.287
A	L609F	0	-1.287	Destabilizing									A	-1.287
A	L609Y	0	-1.287	Destabilizing									A	-1.287
A	L609W	0	-1.287	Destabilizing									A	-1.287
A	L609D	0	-1.287	Destabilizing									A	-1.287
A	L609E	0	-1.287	Destabilizing									A	-1.287
A	L609N	0	-1.287	Destabilizing									A	-1.287
A	L609Q	0	-1.287	Destabilizing									A	-1.287
A	L609H	0	-1.287	Destabilizing									A	-1.287
A	L609K	0	-1.287	Destabilizing									A	-1.287
A	L609R	0	-1.287	Destabilizing									A	-1.287
A	Y610G	3.6	-2.305	Highly Destabilizing									A	-2.305
A	Y610A	3.6	-2.345	Highly Destabilizing									A	-2.345
A	Y610T	3.6	-2.229	Highly Destabilizing									A	-2.229
A	Y610S	3.6	-2.181	Highly Destabilizing									A	-2.181
A	Y610C	3.6	-1.78	Destabilizing									A	-1.78
A	Y610V	3.6	-2.404	Highly Destabilizing									A	-2.404
A	Y610L	3.6	-2.424	Highly Destabilizing									A	-2.424
A	Y610I	3.6	-2.424	Highly Destabilizing									A	-2.424
A	Y610M	3.6	-2.274	Highly Destabilizing									A	-2.274
A	Y610P	3.6	-2.404	Highly Destabilizing									A	-2.404
A	Y610F	3.6	-2.297	Highly Destabilizing									A	-2.297
A	Y610W	3.6	-2.6	Highly Destabilizing									A	-2.6
A	Y610D	3.6	-2.975	Highly Destabilizing									A	-2.975
A	Y610E	3.6	-2.997	Highly Destabilizing									A	-2.997
A	Y610N	3.6	-2.352	Highly Destabilizing									A	-2.352
A	Y610Q	3.6	-2.379	Highly Destabilizing									A	-2.379
A	Y610H	3.6	-2.819	Highly Destabilizing									A	-2.819
A	Y610K	3.6	-2.486	Highly Destabilizing									A	-2.486
A	Y610R	3.6	-2.87	Highly Destabilizing									A	-2.87
A	Q611G	0.1	-1.289	Destabilizing									A	-1.289
A	Q611A	0.1	-1.289	Destabilizing									A	-1.289
A	Q611T	0.1	-1.289	Destabilizing									A	-1.289
A	Q611S	0.1	-1.289	Destabilizing									A	-1.289
A	Q611C	0.1	-1.288	Destabilizing									A	-1.288
A	Q611V	0.1	-1.289	Destabilizing									A	-1.289
A	Q611L	0.1	-1.289	Destabilizing									A	-1.289
A	Q611I	0.1	-1.289	Destabilizing									A	-1.289
A	Q611M	0.1	-1.289	Destabilizing									A	-1.289
A	Q611P	0.1	-1.289	Destabilizing									A	-1.289
A	Q611F	0.1	-1.29	Destabilizing									A	-1.29
A	Q611Y	0.1	-1.29	Destabilizing									A	-1.29
A	Q611W	0.1	-1.29	Destabilizing									A	-1.29
A	Q611D	0.1	-1.289	Destabilizing									A	-1.289
A	Q611E	0.1	-1.289	Destabilizing									A	-1.289
A	Q611N	0.1	-1.289	Destabilizing									A	-1.289
A	Q611H	0.1	-1.289	Destabilizing									A	-1.289
A	Q611K	0.1	-1.289	Destabilizing									A	-1.289
A	Q611R	0.1	-1.289	Destabilizing									A	-1.289
A	M612G	0	-1.304	Destabilizing									A	-1.304
A	M612A	0	-1.309	Destabilizing									A	-1.309
A	M612T	0	-1.341	Destabilizing									A	-1.341
A	M612S	0	-1.336	Destabilizing									A	-1.336
A	M612C	0	-1.367	Destabilizing									A	-1.367
A	M612V	0	-1.319	Destabilizing									A	-1.319
A	M612L	0	-1.324	Destabilizing									A	-1.324
A	M612I	0	-1.324	Destabilizing									A	-1.324
A	M612P	0	-1.319	Destabilizing									A	-1.319
A	M612F	0	-1.336	Destabilizing									A	-1.336
A	M612Y	0	-1.349	Destabilizing									A	-1.349
A	M612W	0	-1.371	Destabilizing									A	-1.371
A	M612D	0	-1.409	Destabilizing									A	-1.409
A	M612E	0	-1.41	Destabilizing									A	-1.41
A	M612N	0	-1.352	Destabilizing									A	-1.352
A	M612Q	0	-1.36	Destabilizing									A	-1.36
A	M612H	0	-1.319	Destabilizing									A	-1.319
A	M612K	0	-1.319	Destabilizing									A	-1.319
A	M612R	0	-1.335	Destabilizing									A	-1.335
A	K613G	4.5	-1.29	Destabilizing									A	-1.29
A	K613A	4.5	-1.275	Destabilizing									A	-1.275
A	K613T	4.5	-1.673	Destabilizing									A	-1.673
A	K613S	4.5	-1.669	Destabilizing									A	-1.669
A	K613C	4.5	-1.827	Destabilizing									A	-1.827
A	K613V	4.5	-1.242	Destabilizing									A	-1.242
A	K613L	4.5	-1.224	Destabilizing									A	-1.224
A	K613I	4.5	-1.224	Destabilizing									A	-1.224
A	K613M	4.5	-1.577	Destabilizing									A	-1.577
A	K613P	4.5	-1.242	Destabilizing									A	-1.242
A	K613F	4.5	-1.207	Destabilizing									A	-1.207
A	K613Y	4.5	-1.34	Destabilizing									A	-1.34
A	K613W	4.5	-1.425	Destabilizing									A	-1.425
A	K613D	4.5	-2.196	Highly Destabilizing									A	-2.196
A	K613E	4.5	-2.171	Highly Destabilizing									A	-2.171
A	K613N	4.5	-1.7	Destabilizing									A	-1.7
A	K613Q	4.5	-1.847	Destabilizing									A	-1.847
A	K613H	4.5	-0.804	Destabilizing									A	-0.804
A	K613R	4.5	-0.758	Destabilizing									A	-0.758
A	S614G	0.6	-1.835	Destabilizing									A	-1.835
A	S614A	0.6	-1.771	Destabilizing									A	-1.771
A	S614T	0.6	-2.141	Highly Destabilizing									A	-2.141
A	S614C	0.6	-1.61	Destabilizing									A	-1.61
A	S614V	0.6	-1.673	Destabilizing									A	-1.673
A	S614L	0.6	-1.642	Destabilizing									A	-1.642
A	S614I	0.6	-1.642	Destabilizing									A	-1.642
A	S614M	0.6	-1.839	Destabilizing									A	-1.839
A	S614P	0.6	-1.673	Destabilizing									A	-1.673
A	S614F	0.6	-1.895	Destabilizing									A	-1.895
A	S614Y	0.6	-2.225	Highly Destabilizing									A	-2.225
A	S614W	0.6	-2.542	Highly Destabilizing									A	-2.542
A	S614D	0.6	-1.514	Destabilizing									A	-1.514
A	S614E	0.6	-1.504	Destabilizing									A	-1.504
A	S614N	0.6	-2.507	Highly Destabilizing									A	-2.507
A	S614Q	0.6	-2.166	Highly Destabilizing									A	-2.166
A	S614H	0.6	-1.293	Destabilizing									A	-1.293
A	S614K	0.6	-1.983	Destabilizing									A	-1.983
A	S614R	0.6	-2.852	Highly Destabilizing									A	-2.852
A	Q615G	7.4	-4.735	Highly Destabilizing									A	-4.735
A	Q615A	7.4	-4.698	Highly Destabilizing									A	-4.698
A	Q615T	7.4	-3.797	Highly Destabilizing									A	-3.797
A	Q615S	7.4	-3.782	Highly Destabilizing									A	-3.782
A	Q615C	7.4	-2.531	Highly Destabilizing									A	-2.531
A	Q615V	7.4	-4.598	Highly Destabilizing									A	-4.598
A	Q615L	7.4	-4.539	Highly Destabilizing									A	-4.539
A	Q615I	7.4	-4.539	Highly Destabilizing									A	-4.539
A	Q615M	7.4	-3.427	Highly Destabilizing									A	-3.427
A	Q615P	7.4	-4.598	Highly Destabilizing									A	-4.598
A	Q615F	7.4	-4.463	Highly Destabilizing									A	-4.463
A	Q615Y	7.4	-4.44	Highly Destabilizing									A	-4.44
A	Q615W	7.4	-4.581	Highly Destabilizing									A	-4.581
A	Q615D	7.4	-4.867	Highly Destabilizing									A	-4.867
A	Q615E	7.4	-4.822	Highly Destabilizing									A	-4.822
A	Q615N	7.4	-3.375	Highly Destabilizing									A	-3.375
A	Q615H	7.4	-4.325	Highly Destabilizing									A	-4.325
A	Q615K	7.4	-4.352	Highly Destabilizing									A	-4.352
A	Q615R	7.4	-4.259	Highly Destabilizing									A	-4.259
A	N616G	0.4	-3.661	Highly Destabilizing									A	-3.661
A	N616A	0.4	-3.665	Highly Destabilizing									A	-3.665
A	N616T	0.4	-3.417	Highly Destabilizing									A	-3.417
A	N616S	0.4	-3.413	Highly Destabilizing									A	-3.413
A	N616C	0.4	-2.861	Highly Destabilizing									A	-2.861
A	N616V	0.4	-3.638	Highly Destabilizing									A	-3.638
A	N616L	0.4	-3.607	Highly Destabilizing									A	-3.607
A	N616I	0.4	-3.607	Highly Destabilizing									A	-3.607
A	N616M	0.4	-3.156	Highly Destabilizing									A	-3.156
A	N616P	0.4	-3.638	Highly Destabilizing									A	-3.638
A	N616F	0.4	-3.424	Highly Destabilizing									A	-3.424
A	N616Y	0.4	-3.566	Highly Destabilizing									A	-3.566
A	N616W	0.4	-3.216	Highly Destabilizing									A	-3.216
A	N616D	0.4	-3.301	Highly Destabilizing									A	-3.301
A	N616E	0.4	-3.287	Highly Destabilizing									A	-3.287
A	N616Q	0.4	-3.639	Highly Destabilizing									A	-3.639
A	N616H	0.4	-3.004	Highly Destabilizing									A	-3.004
A	N616K	0.4	-3.14	Highly Destabilizing									A	-3.14
A	N616R	0.4	-2.717	Highly Destabilizing									A	-2.717
A	P617G	0.8	-1.296	Destabilizing									A	-1.296
A	P617A	0.8	-1.296	Destabilizing									A	-1.296
A	P617T	0.8	-1.292	Destabilizing									A	-1.292
A	P617S	0.8	-1.292	Destabilizing									A	-1.292
A	P617C	0.8	-1.291	Destabilizing									A	-1.291
A	P617V	0.8	-1.296	Destabilizing									A	-1.296
A	P617L	0.8	-1.296	Destabilizing									A	-1.296
A	P617I	0.8	-1.296	Destabilizing									A	-1.296
A	P617M	0.8	-1.294	Destabilizing									A	-1.294
A	P617F	0.8	-1.296	Destabilizing									A	-1.296
A	P617Y	0.8	-1.296	Destabilizing									A	-1.296
A	P617W	0.8	-1.294	Destabilizing									A	-1.294
A	P617D	0.8	-1.292	Destabilizing									A	-1.292
A	P617E	0.8	-1.292	Destabilizing									A	-1.292
A	P617N	0.8	-1.292	Destabilizing									A	-1.292
A	P617Q	0.8	-1.292	Destabilizing									A	-1.292
A	P617H	0.8	-1.293	Destabilizing									A	-1.293
A	P617K	0.8	-1.291	Destabilizing									A	-1.291
A	P617R	0.8	-1.29	Destabilizing									A	-1.29
A	L618G	0	-1.287	Destabilizing									A	-1.287
A	L618A	0	-1.287	Destabilizing									A	-1.287
A	L618T	0	-1.287	Destabilizing									A	-1.287
A	L618S	0	-1.287	Destabilizing									A	-1.287
A	L618C	0	-1.287	Destabilizing									A	-1.287
A	L618V	0	-1.287	Destabilizing									A	-1.287
A	L618I	0	-1.287	Destabilizing									A	-1.287
A	L618M	0	-1.287	Destabilizing									A	-1.287
A	L618P	0	-1.287	Destabilizing									A	-1.287
A	L618F	0	-1.287	Destabilizing									A	-1.287
A	L618Y	0	-1.287	Destabilizing									A	-1.287
A	L618W	0	-1.287	Destabilizing									A	-1.287
A	L618D	0	-1.287	Destabilizing									A	-1.287
A	L618E	0	-1.287	Destabilizing									A	-1.287
A	L618N	0	-1.287	Destabilizing									A	-1.287
A	L618Q	0	-1.287	Destabilizing									A	-1.287
A	L618H	0	-1.287	Destabilizing									A	-1.287
A	L618K	0	-1.287	Destabilizing									A	-1.287
A	L618R	0	-1.287	Destabilizing									A	-1.287
A	A619G	0	-1.287	Destabilizing									A	-1.287
A	A619T	0	-1.287	Destabilizing									A	-1.287
A	A619S	0	-1.287	Destabilizing									A	-1.287
A	A619C	0	-1.287	Destabilizing									A	-1.287
A	A619V	0	-1.287	Destabilizing									A	-1.287
A	A619L	0	-1.287	Destabilizing									A	-1.287
A	A619I	0	-1.287	Destabilizing									A	-1.287
A	A619M	0	-1.287	Destabilizing									A	-1.287
A	A619P	0	-1.287	Destabilizing									A	-1.287
A	A619F	0	-1.287	Destabilizing									A	-1.287
A	A619Y	0	-1.287	Destabilizing									A	-1.287
A	A619W	0	-1.287	Destabilizing									A	-1.287
A	A619D	0	-1.287	Destabilizing									A	-1.287
A	A619E	0	-1.287	Destabilizing									A	-1.287
A	A619N	0	-1.287	Destabilizing									A	-1.287
A	A619Q	0	-1.287	Destabilizing									A	-1.287
A	A619H	0	-1.287	Destabilizing									A	-1.287
A	A619K	0	-1.287	Destabilizing									A	-1.287
A	A619R	0	-1.287	Destabilizing									A	-1.287
A	K620G	0.5	-1.287	Destabilizing									A	-1.287
A	K620A	0.5	-1.287	Destabilizing									A	-1.287
A	K620T	0.5	-1.287	Destabilizing									A	-1.287
A	K620S	0.5	-1.287	Destabilizing									A	-1.287
A	K620C	0.5	-1.287	Destabilizing									A	-1.287
A	K620V	0.5	-1.287	Destabilizing									A	-1.287
A	K620L	0.5	-1.287	Destabilizing									A	-1.287
A	K620I	0.5	-1.287	Destabilizing									A	-1.287
A	K620M	0.5	-1.287	Destabilizing									A	-1.287
A	K620P	0.5	-1.287	Destabilizing									A	-1.287
A	K620F	0.5	-1.287	Destabilizing									A	-1.287
A	K620Y	0.5	-1.287	Destabilizing									A	-1.287
A	K620W	0.5	-1.287	Destabilizing									A	-1.287
A	K620D	0.5	-1.287	Destabilizing									A	-1.287
A	K620E	0.5	-1.287	Destabilizing									A	-1.287
A	K620N	0.5	-1.287	Destabilizing									A	-1.287
A	K620Q	0.5	-1.287	Destabilizing									A	-1.287
A	K620H	0.5	-1.287	Destabilizing									A	-1.287
A	K620R	0.5	-1.287	Destabilizing									A	-1.287
A	L621G	0	-1.287	Destabilizing									A	-1.287
A	L621A	0	-1.287	Destabilizing									A	-1.287
A	L621T	0	-1.287	Destabilizing									A	-1.287
A	L621S	0	-1.287	Destabilizing									A	-1.287
A	L621C	0	-1.287	Destabilizing									A	-1.287
A	L621V	0	-1.287	Destabilizing									A	-1.287
A	L621I	0	-1.287	Destabilizing									A	-1.287
A	L621M	0	-1.287	Destabilizing									A	-1.287
A	L621P	0	-1.287	Destabilizing									A	-1.287
A	L621F	0	-1.287	Destabilizing									A	-1.287
A	L621Y	0	-1.287	Destabilizing									A	-1.287
A	L621W	0	-1.287	Destabilizing									A	-1.287
A	L621D	0	-1.287	Destabilizing									A	-1.287
A	L621E	0	-1.287	Destabilizing									A	-1.287
A	L621N	0	-1.287	Destabilizing									A	-1.287
A	L621Q	0	-1.287	Destabilizing									A	-1.287
A	L621H	0	-1.287	Destabilizing									A	-1.287
A	L621K	0	-1.287	Destabilizing									A	-1.287
A	L621R	0	-1.287	Destabilizing									A	-1.287
A	H622G	0	-1.287	Destabilizing									A	-1.287
A	H622A	0	-1.287	Destabilizing									A	-1.287
A	H622T	0	-1.287	Destabilizing									A	-1.287
A	H622S	0	-1.287	Destabilizing									A	-1.287
A	H622C	0	-1.287	Destabilizing									A	-1.287
A	H622V	0	-1.287	Destabilizing									A	-1.287
A	H622L	0	-1.287	Destabilizing									A	-1.287
A	H622I	0	-1.287	Destabilizing									A	-1.287
A	H622M	0	-1.287	Destabilizing									A	-1.287
A	H622P	0	-1.287	Destabilizing									A	-1.287
A	H622F	0	-1.287	Destabilizing									A	-1.287
A	H622Y	0	-1.287	Destabilizing									A	-1.287
A	H622W	0	-1.287	Destabilizing									A	-1.287
A	H622D	0	-1.287	Destabilizing									A	-1.287
A	H622E	0	-1.287	Destabilizing									A	-1.287
A	H622N	0	-1.287	Destabilizing									A	-1.287
A	H622Q	0	-1.287	Destabilizing									A	-1.287
A	H622K	0	-1.287	Destabilizing									A	-1.287
A	H622R	0	-1.287	Destabilizing									A	-1.287
A	G623A	0	-1.287	Destabilizing									A	-1.287
A	G623T	0	-1.287	Destabilizing									A	-1.287
A	G623S	0	-1.287	Destabilizing									A	-1.287
A	G623C	0	-1.287	Destabilizing									A	-1.287
A	G623V	0	-1.287	Destabilizing									A	-1.287
A	G623L	0	-1.287	Destabilizing									A	-1.287
A	G623I	0	-1.287	Destabilizing									A	-1.287
A	G623M	0	-1.287	Destabilizing									A	-1.287
A	G623P	0	-1.287	Destabilizing									A	-1.287
A	G623F	0	-1.287	Destabilizing									A	-1.287
A	G623Y	0	-1.287	Destabilizing									A	-1.287
A	G623W	0	-1.287	Destabilizing									A	-1.287
A	G623D	0	-1.287	Destabilizing									A	-1.287
A	G623E	0	-1.287	Destabilizing									A	-1.287
A	G623N	0	-1.287	Destabilizing									A	-1.287
A	G623Q	0	-1.287	Destabilizing									A	-1.287
A	G623H	0	-1.287	Destabilizing									A	-1.287
A	G623K	0	-1.287	Destabilizing									A	-1.287
A	G623R	0	-1.287	Destabilizing									A	-1.287
A	S624G	15	-1.287	Destabilizing									A	-1.287
A	S624A	15	-1.287	Destabilizing									A	-1.287
A	S624T	15	-1.287	Destabilizing									A	-1.287
A	S624C	15	-1.287	Destabilizing									A	-1.287
A	S624V	15	-1.287	Destabilizing									A	-1.287
A	S624L	15	-1.287	Destabilizing									A	-1.287
A	S624I	15	-1.287	Destabilizing									A	-1.287
A	S624M	15	-1.287	Destabilizing									A	-1.287
A	S624P	15	-1.287	Destabilizing									A	-1.287
A	S624F	15	-1.287	Destabilizing									A	-1.287
A	S624Y	15	-1.287	Destabilizing									A	-1.287
A	S624W	15	-1.287	Destabilizing									A	-1.287
A	S624D	15	-1.287	Destabilizing									A	-1.287
A	S624E	15	-1.287	Destabilizing									A	-1.287
A	S624N	15	-1.287	Destabilizing									A	-1.287
A	S624Q	15	-1.287	Destabilizing									A	-1.287
A	S624H	15	-1.287	Destabilizing									A	-1.287
A	S624K	15	-1.287	Destabilizing									A	-1.287
A	S624R	15	-1.287	Destabilizing									A	-1.287
A	S625G	3.1	-1.287	Destabilizing									A	-1.287
A	S625A	3.1	-1.287	Destabilizing									A	-1.287
A	S625T	3.1	-1.287	Destabilizing									A	-1.287
A	S625C	3.1	-1.287	Destabilizing									A	-1.287
A	S625V	3.1	-1.287	Destabilizing									A	-1.287
A	S625L	3.1	-1.287	Destabilizing									A	-1.287
A	S625I	3.1	-1.287	Destabilizing									A	-1.287
A	S625M	3.1	-1.287	Destabilizing									A	-1.287
A	S625P	3.1	-1.287	Destabilizing									A	-1.287
A	S625F	3.1	-1.287	Destabilizing									A	-1.287
A	S625Y	3.1	-1.287	Destabilizing									A	-1.287
A	S625W	3.1	-1.287	Destabilizing									A	-1.287
A	S625D	3.1	-1.287	Destabilizing									A	-1.287
A	S625E	3.1	-1.287	Destabilizing									A	-1.287
A	S625N	3.1	-1.287	Destabilizing									A	-1.287
A	S625Q	3.1	-1.287	Destabilizing									A	-1.287
A	S625H	3.1	-1.287	Destabilizing									A	-1.287
A	S625K	3.1	-1.287	Destabilizing									A	-1.287
A	S625R	3.1	-1.287	Destabilizing									A	-1.287
A	I626G	0	-1.287	Destabilizing									A	-1.287
A	I626A	0	-1.287	Destabilizing									A	-1.287
A	I626T	0	-1.287	Destabilizing									A	-1.287
A	I626S	0	-1.287	Destabilizing									A	-1.287
A	I626C	0	-1.287	Destabilizing									A	-1.287
A	I626V	0	-1.287	Destabilizing									A	-1.287
A	I626L	0	-1.287	Destabilizing									A	-1.287
A	I626M	0	-1.287	Destabilizing									A	-1.287
A	I626P	0	-1.287	Destabilizing									A	-1.287
[truncated: 1,088 more rows]

## Sheet: PDE6B_INTERFACE_SAT_PPI
Chain	Mutation	RSA (%)	Predicted ΔΔG	Outcome													Chain	mcSM-PPI ΔΔG	Position	MINIFS
B	N643Y	3.6	-5.911	Highly Destabilizing													71	-0.465	71	#NAME?
B	T667Y	0.2	-5.892	Highly Destabilizing													71	-0.472	218	#NAME?
B	T667F	0.2	-5.757	Highly Destabilizing													71	-0.389	219	#NAME?
B	T667A	0.2	-5.739	Highly Destabilizing													71	-0.409	222	#NAME?
B	T667V	0.2	-5.73	Highly Destabilizing													71	0.082	223	#NAME?
B	T667P	0.2	-5.73	Highly Destabilizing													71	-0.486	225	#NAME?
B	T667G	0.2	-5.713	Highly Destabilizing													71	-0.494	226	#NAME?
B	T667L	0.2	-5.695	Highly Destabilizing													71	-0.494	229	#NAME?
B	T667I	0.2	-5.695	Highly Destabilizing													71	0.301	230	#NAME?
B	N643W	3.6	-5.64	Highly Destabilizing													71	-0.486	232	#NAME?
B	N643F	3.6	-5.544	Highly Destabilizing													71	-0.86	233	#NAME?
B	T233G	0.9	-5.502	Highly Destabilizing													71	-0.72	234	#NAME?
B	T667W	0.2	-5.496	Highly Destabilizing													71	-0.924	236	#NAME?
B	T233A	0.9	-5.481	Highly Destabilizing													71	-0.152	237	#NAME?
B	N643V	3.6	-5.463	Highly Destabilizing													71	-0.199	239	#NAME?
B	N643P	3.6	-5.463	Highly Destabilizing													71	-0.249	240	#NAME?
B	N643A	3.6	-5.456	Highly Destabilizing													71	-0.245	243	#NAME?
B	N643L	3.6	-5.44	Highly Destabilizing													71	-0.254	244	#NAME?
B	N643I	3.6	-5.44	Highly Destabilizing													218	-0.293	245	#NAME?
B	N643G	3.6	-5.427	Highly Destabilizing													218	-0.735	247	#NAME?
B	T233V	0.9	-5.404	Highly Destabilizing													218	-0.701	248	#NAME?
B	T233P	0.9	-5.404	Highly Destabilizing													218	-0.077	249	#NAME?
B	T233L	0.9	-5.35	Highly Destabilizing													218	-0.065	250	#NAME?
B	T233I	0.9	-5.35	Highly Destabilizing													218	0.334	251	#NAME?
B	T667Q	0.2	-5.341	Highly Destabilizing													218	-0.628	255	#NAME?
B	N643H	3.6	-5.278	Highly Destabilizing													218	-0.592	290	#NAME?
B	Q449W	0	-5.252	Highly Destabilizing													218	-0.029	293	#NAME?
B	D668G	5.2	-5.252	Highly Destabilizing													218	-0.628	294	#NAME?
B	T667S	0.2	-5.244	Highly Destabilizing													218	0.419	295	#NAME?
B	Q449Y	0	-5.242	Highly Destabilizing													218	0.459	296	#NAME?
B	N643Q	3.6	-5.236	Highly Destabilizing													218	0.716	297	#NAME?
B	T667N	0.2	-5.213	Highly Destabilizing													218	0.287	298	#NAME?
B	D668A	5.2	-5.209	Highly Destabilizing													218	0.247	299	#NAME?
B	N643D	3.6	-5.182	Highly Destabilizing													218	-0.121	300	#NAME?
B	N643E	3.6	-5.17	Highly Destabilizing													218	-0.013	301	#NAME?
B	R651H	28.5	-5.114	Highly Destabilizing													218	0.451	302	#NAME?
B	T667K	0.2	-5.09	Highly Destabilizing													218	-0.22	303	#NAME?
B	D668V	5.2	-5.085	Highly Destabilizing													219	-0.523	304	#NAME?
B	D668P	5.2	-5.085	Highly Destabilizing													219	-2.607	305	#NAME?
B	T667D	0.2	-5.084	Highly Destabilizing													219	-2.579	391	#NAME?
B	T667E	0.2	-5.066	Highly Destabilizing													219	-3.289	420	#NAME?
B	Q449F	0	-5.058	Highly Destabilizing													219	-3.308	423	#NAME?
B	D668L	5.2	-5.006	Highly Destabilizing													219	-2.497	424	#NAME?
B	D668I	5.2	-5.006	Highly Destabilizing													219	-2.479	427	#NAME?
B	N643K	3.6	-4.995	Highly Destabilizing													219	-2.409	431	#NAME?
B	N643T	3.6	-4.928	Highly Destabilizing													219	-2.409	435	#NAME?
B	N643S	3.6	-4.874	Highly Destabilizing													219	-2.352	438	#NAME?
B	N643R	3.6	-4.871	Highly Destabilizing													219	-2.479	439	#NAME?
B	T667H	0.2	-4.836	Highly Destabilizing													219	-1.157	441	#NAME?
B	D668F	5.2	-4.831	Highly Destabilizing													219	-0.756	442	#NAME?
B	T233F	0.9	-4.723	Highly Destabilizing													219	-3.118	444	#NAME?
B	S638W	0	-4.676	Highly Destabilizing													219	-3.056	445	#NAME?
B	Q449L	0	-4.673	Highly Destabilizing													219	-3.261	446	#NAME?
B	Q449I	0	-4.673	Highly Destabilizing													219	-3.329	447	#NAME?
B	N643M	3.6	-4.669	Highly Destabilizing													219	-2.017	448	#NAME?
B	Q449V	0	-4.646	Highly Destabilizing													219	-3.505	449	#NAME?
B	Q449P	0	-4.646	Highly Destabilizing													222	-3.638	450	#NAME?
B	T667M	0.2	-4.633	Highly Destabilizing													222	-1.467	451	#NAME?
B	S638L	0	-4.592	Highly Destabilizing													222	-1.49	452	#NAME?
B	S638I	0	-4.592	Highly Destabilizing													222	-1.502	453	#NAME?
B	S226W	2	-4.576	Highly Destabilizing													222	-1.482	454	#NAME?
B	S638V	0	-4.567	Highly Destabilizing													222	-1.362	455	#NAME?
B	S638P	0	-4.567	Highly Destabilizing													222	-1.535	457	#NAME?
B	Q449A	0	-4.554	Highly Destabilizing													222	-1.557	531	#NAME?
B	T233D	0.9	-4.536	Highly Destabilizing													222	-1.446	532	#NAME?
B	T233Y	0.9	-4.519	Highly Destabilizing													222	-1.535	534	#NAME?
B	S638F	0	-4.515	Highly Destabilizing													222	-1.812	536	#NAME?
B	S638A	0	-4.508	Highly Destabilizing													222	-1.861	550	#NAME?
B	T233E	0.9	-4.503	Highly Destabilizing													222	-1.957	552	#NAME?
B	Q449G	0	-4.49	Highly Destabilizing													222	-1.665	554	#NAME?
B	S638K	0	-4.485	Highly Destabilizing													222	-1.675	556	#NAME?
B	S638G	0	-4.474	Highly Destabilizing													222	-1.593	557	#NAME?
B	S638Y	0	-4.47	Highly Destabilizing													222	-1.575	565	#NAME?
B	Q449E	0	-4.435	Highly Destabilizing													222	-1.819	585	#NAME?
B	D668Y	5.2	-4.426	Highly Destabilizing													222	-1.604	594	#NAME?
B	Q449D	0	-4.404	Highly Destabilizing													223	-1.7	598	#NAME?
B	T667R	0.2	-4.404	Highly Destabilizing													223	-2.056	599	#NAME?
B	T233W	0.9	-4.352	Highly Destabilizing													223	-2.078	600	#NAME?
B	R651G	28.5	-4.307	Highly Destabilizing													223	-2.04	601	#NAME?
B	Q449H	0	-4.3	Highly Destabilizing													223	-2.021	602	#NAME?
B	Q449N	0	-4.296	Highly Destabilizing													223	-1.877	603	#NAME?
B	K445W	1.2	-4.275	Highly Destabilizing													223	-2.108	604	#NAME?
B	N230V	17.5	-4.25	Highly Destabilizing													223	-2.116	605	#NAME?
B	N230P	17.5	-4.25	Highly Destabilizing													223	-2.116	606	#NAME?
B	N230W	17.5	-4.249	Highly Destabilizing													223	-1.938	607	#NAME?
B	R651A	28.5	-4.248	Highly Destabilizing													223	-2.108	657	#NAME?
B	N230L	17.5	-4.247	Highly Destabilizing													223	-1.975	658	#NAME?
B	N230I	17.5	-4.247	Highly Destabilizing													223	-1.818	661	#NAME?
B	N230A	17.5	-4.245	Highly Destabilizing													223	-1.97	662	#NAME?
B	N230G	17.5	-4.236	Highly Destabilizing													223	-1.979	667	#NAME?
B	D668W	5.2	-4.236	Highly Destabilizing													223	-1.946	668	#NAME?
B	T233K	0.9	-4.232	Highly Destabilizing													223	-2.047	669	#NAME?
B	R651D	28.5	-4.218	Highly Destabilizing													223	-1.645	670	#NAME?
B	R651E	28.5	-4.159	Highly Destabilizing													223	-1.895	672	#NAME?
B	N230Y	17.5	-4.15	Highly Destabilizing													225	-1.672	673	#NAME?
B	T233S	0.9	-4.143	Highly Destabilizing													225	-1.383	715	#NAME?
B	R651K	28.5	-4.135	Highly Destabilizing													225	-1.409	717	#NAME?
B	N230F	17.5	-4.132	Highly Destabilizing													225	-0.85	718	#NAME?
B	S226Y	2	-4.106	Highly Destabilizing													225	-0.76	719	#NAME?
B	Q449K	0	-4.105	Highly Destabilizing													225	-0.398	721	#NAME?
B	R651V	28.5	-4.092	Highly Destabilizing													225	-1.484	736	#NAME?
B	R651P	28.5	-4.092	Highly Destabilizing													225	-1.535	739	#NAME?
B	T667C	0.2	-4.058	Highly Destabilizing													225	-1.203	740	#NAME?
B	D668S	5.2	-4.046	Highly Destabilizing													225	-1.484	742	#NAME?
B	Q449T	0	-4.042	Highly Destabilizing													225	-1.016	743	#NAME?
B	Q449M	0	-4.037	Highly Destabilizing													225	-1.076	745	#NAME?
B	D668K	5.2	-4.028	Highly Destabilizing													225	-1.403	746	#NAME?
B	D668T	5.2	-4.025	Highly Destabilizing													225	-1.654	747	#NAME?
B	S638R	0	-4.018	Highly Destabilizing													225	-1.716	748	#NAME?
B	S638E	0	-4.015	Highly Destabilizing													225	-1.036	749	#NAME?
B	S638D	0	-4.006	Highly Destabilizing													225	-0.99	750	#NAME?
B	R651L	28.5	-3.999	Highly Destabilizing													225	-1.828	751	#NAME?
B	R651I	28.5	-3.999	Highly Destabilizing													225	-1.927	752	#NAME?
B	S226F	2	-3.979	Highly Destabilizing													226	-2.678	753	#NAME?
B	D668M	5.2	-3.971	Highly Destabilizing													226	-3.044	754	#NAME?
B	Q449R	0	-3.969	Highly Destabilizing													226	-3.143	755	#NAME?
B	K445Y	1.2	-3.961	Highly Destabilizing													226	-3.1	756	#NAME?
B	Q449S	0	-3.945	Highly Destabilizing													226	-1.631	757	#NAME?
B	S638T	0	-3.944	Highly Destabilizing													226	-3.352	758	#NAME?
B	K445H	1.2	-3.89	Highly Destabilizing													226	-3.459	759	#NAME?
B	Y556G	7.6	-3.867	Highly Destabilizing													226	-3.459	766	#NAME?
B	Y556A	7.6	-3.866	Highly Destabilizing													226	-2.503	767	#NAME?
B	N643C	3.6	-3.84	Highly Destabilizing													226	-3.352	770	#NAME?
B	K445F	1.2	-3.83	Highly Destabilizing													226	-3.979	771	#NAME?
B	N230K	17.5	-3.822	Highly Destabilizing													226	-4.106	773	#NAME?
B	S226R	2	-3.812	Highly Destabilizing													226	-4.576	774	#NAME?
B	Y556V	7.6	-3.805	Highly Destabilizing													226	-2.605	777	#NAME?
B	Y556P	7.6	-3.805	Highly Destabilizing													226	-2.677	778	#NAME?
B	S638H	0	-3.769	Highly Destabilizing													226	-2.704	608	#NAME?
B	S226K	2	-3.755	Highly Destabilizing													226	-2.793	609	#NAME?
B	Y556L	7.6	-3.748	Highly Destabilizing													226	-3.264	610	#NAME?
B	Y556I	7.6	-3.748	Highly Destabilizing													226	-3.755	611	#NAME?
B	T233Q	0.9	-3.728	Highly Destabilizing													229	-3.812	612	#NAME?
B	K445R	1.2	-3.717	Highly Destabilizing													229	-3.298	613	#NAME?
B	K445L	1.2	-3.71	Highly Destabilizing													229	-3.277	614	#NAME?
B	K445I	1.2	-3.71	Highly Destabilizing													229	-1.832	615	#NAME?
B	Y556M	7.6	-3.709	Highly Destabilizing													229	-1.815	616	#NAME?
B	N230E	17.5	-3.692	Highly Destabilizing													229	-1.908	617	#NAME?
B	N230D	17.5	-3.683	Highly Destabilizing													229	-3.201	618	#NAME?
B	K445V	1.2	-3.668	Highly Destabilizing													229	-3.148	619	#NAME?
B	K445P	1.2	-3.668	Highly Destabilizing													229	-3.148	620	#NAME?
B	N230H	17.5	-3.658	Highly Destabilizing													229	-3.257	621	#NAME?
B	R651S	28.5	-3.644	Highly Destabilizing													229	-3.201	622	#NAME?
B	Y219R	52.5	-3.638	Highly Destabilizing													229	-1.562	623	#NAME?
B	N230R	17.5	-3.591	Highly Destabilizing													229	-1.676	624	#NAME?
B	T233M	0.9	-3.586	Highly Destabilizing													229	-1.131	625	#NAME?
B	R651T	28.5	-3.586	Highly Destabilizing													229	-2.086	626	#NAME?
B	K445A	1.2	-3.58	Highly Destabilizing													229	-2.06	627	#NAME?
B	T233H	0.9	-3.573	Highly Destabilizing													229	-1.777	628	#NAME?
B	S638Q	0	-3.558	Highly Destabilizing													229	-1.998	629	#NAME?
B	F774K	2.6	-3.553	Highly Destabilizing													229	-1.978	630	#NAME?
B	K445G	1.2	-3.534	Highly Destabilizing													230	-2.473	631	#NAME?
B	G302Y	0	-3.513	Highly Destabilizing													230	-4.236	632	#NAME?
B	I447W	9.9	-3.511	Highly Destabilizing													230	-4.245	633	#NAME?
B	Y219K	52.5	-3.505	Highly Destabilizing													230	-3.397	634	#NAME?
B	Q534R	28.4	-3.498	Highly Destabilizing													230	-3.348	635	#NAME?
B	R651Q	28.5	-3.498	Highly Destabilizing													230	-2.427	637	#NAME?
B	G302F	0	-3.497	Highly Destabilizing													230	-4.25	638	#NAME?
B	Y556K	7.6	-3.468	Highly Destabilizing													230	-4.247	643	#NAME?
B	Y556S	7.6	-3.462	Highly Destabilizing													230	-4.247	646	#NAME?
B	S226L	2	-3.459	Highly Destabilizing													230	-3.349	647	#NAME?
B	S226I	2	-3.459	Highly Destabilizing													230	-4.25	648	#NAME?
B	Y556T	7.6	-3.454	Highly Destabilizing													230	-4.132	649	#NAME?
B	F774E	2.6	-3.444	Highly Destabilizing													230	-4.15	650	#NAME?
B	Y556Q	7.6	-3.428	Highly Destabilizing													230	-4.249	651	#NAME?
B	F774L	2.6	-3.407	Highly Destabilizing													230	-3.683	652	#NAME?
B	F774I	2.6	-3.407	Highly Destabilizing													230	-3.692	653	#NAME?
B	G302W	0	-3.402	Highly Destabilizing													230	-3.089	654	#NAME?
B	N230T	17.5	-3.397	Highly Destabilizing													230	-3.658	655	#NAME?
B	D668Q	5.2	-3.392	Highly Destabilizing													230	-3.822		#NAME?
B	F774V	2.6	-3.384	Highly Destabilizing													232	-3.591		#NAME?
B	F774P	2.6	-3.384	Highly Destabilizing													232	-1.665		#NAME?
B	F774D	2.6	-3.378	Highly Destabilizing													232	-1.464		#NAME?
B	G302H	0	-3.377	Highly Destabilizing													232	-1.876		#NAME?
B	G302A	0	-3.367	Highly Destabilizing													232	-2.077		#NAME?
B	R651N	28.5	-3.361	Highly Destabilizing													232	-1.084		#NAME?
B	G302V	0	-3.359	Highly Destabilizing													232	-1.052		#NAME?
B	G302P	0	-3.359	Highly Destabilizing													232	-0.851		#NAME?
B	S226V	2	-3.352	Highly Destabilizing													232	-0.851		#NAME?
B	S226P	2	-3.352	Highly Destabilizing													232	-0.143		#NAME?
B	N230M	17.5	-3.349	Highly Destabilizing													232	-1.052		#NAME?
B	N230S	17.5	-3.348	Highly Destabilizing													232	-1.112		#NAME?
B	G302L	0	-3.342	Highly Destabilizing													232	-0.99		#NAME?
B	G302I	0	-3.342	Highly Destabilizing													232	-1.013		#NAME?
B	E296D	32.4	-3.339	Highly Destabilizing													232	-0.958		#NAME?
B	D668H	5.2	-3.338	Highly Destabilizing													232	-1.992		#NAME?
B	S638M	0	-3.332	Highly Destabilizing													232	-1.577		#NAME?
B	Y219Q	52.5	-3.329	Highly Destabilizing													232	0.032		#NAME?
B	R651Y	28.5	-3.31	Highly Destabilizing													232	-0.799		#NAME?
B	F774A	2.6	-3.309	Highly Destabilizing													233	-0.585		#NAME?
B	Y219S	52.5	-3.308	Highly Destabilizing													233	-5.502		#NAME?
B	R651M	28.5	-3.306	Highly Destabilizing													233	-5.481		#NAME?
B	H229G	38.5	-3.298	Highly Destabilizing													233	-4.143		#NAME?
B	D668E	5.2	-3.294	Highly Destabilizing													233	-2.396		#NAME?
B	Y219T	52.5	-3.289	Highly Destabilizing													233	-5.404		#NAME?
B	H229A	38.5	-3.277	Highly Destabilizing													233	-5.35		#NAME?
B	Y556N	7.6	-3.266	Highly Destabilizing													233	-5.35		#NAME?
B	S226H	2	-3.264	Highly Destabilizing													233	-3.586		#NAME?
B	Y219N	52.5	-3.261	Highly Destabilizing													233	-5.404		#NAME?
B	H229M	38.5	-3.257	Highly Destabilizing													233	-4.723		#NAME?
B	F774G	2.6	-3.256	Highly Destabilizing													233	-4.519		#NAME?
B	F774Q	2.6	-3.25	Highly Destabilizing													233	-4.352		#NAME?
B	S638N	0	-3.247	Highly Destabilizing													233	-4.536		#NAME?
B	F774R	2.6	-3.234	Highly Destabilizing													233	-4.503		#NAME?
B	Y556D	7.6	-3.223	Highly Destabilizing													233	-3.182		#NAME?
B	E739W	4	-3.221	Highly Destabilizing													233	-3.728		#NAME?
B	H229V	38.5	-3.201	Highly Destabilizing													233	-3.573		#NAME?
B	H229P	38.5	-3.201	Highly Destabilizing													233	-4.232		#NAME?
B	Q449C	0	-3.198	Highly Destabilizing													234	-3.076		#NAME?
B	E442S	14.4	-3.196	Highly Destabilizing													234	-0.788		#NAME?
B	Y556E	7.6	-3.196	Highly Destabilizing													234	-0.862		#NAME?
B	R651F	28.5	-3.186	Highly Destabilizing													234	-0.761		#NAME?
B	T233N	0.9	-3.182	Highly Destabilizing													234	-0.721		#NAME?
B	D668C	5.2	-3.182	Highly Destabilizing													234	-0.793		#NAME?
B	G302D	0	-3.15	Highly Destabilizing													234	-1.002		#NAME?
B	Y556R	7.6	-3.149	Highly Destabilizing													234	-1.066		#NAME?
B	H229L	38.5	-3.148	Highly Destabilizing													234	-1.066		#NAME?
B	H229I	38.5	-3.148	Highly Destabilizing													234	-0.493		#NAME?
B	S226A	2	-3.143	Highly Destabilizing													234	-1.002		#NAME?
B	E739Y	4	-3.132	Highly Destabilizing													234	-0.898		#NAME?
B	G302E	0	-3.125	Highly Destabilizing													234	-0.712		#NAME?
B	Y219D	52.5	-3.118	Highly Destabilizing													234	-0.644		#NAME?
B	Q534W	28.4	-3.102	Highly Destabilizing													234	-0.974		#NAME?
B	S226T	2	-3.1	Highly Destabilizing													234	-1.011		#NAME?
B	N230Q	17.5	-3.089	Highly Destabilizing													234	-0.898		#NAME?
B	E654N	42.4	-3.084	Highly Destabilizing													234	-1.048		#NAME?
B	Q534K	28.4	-3.083	Highly Destabilizing													234	-0.434		#NAME?
B	G773R	39.5	-3.08	Highly Destabilizing													236	-0.562		#NAME?
B	E296W	32.4	-3.079	Highly Destabilizing													236	-1.142		#NAME?
B	Y556C	7.6	-3.079	Highly Destabilizing													236	-0.829		#NAME?
B	E442T	14.4	-3.078	Highly Destabilizing													236	-0.676		#NAME?
B	E442N	14.4	-3.077	Highly Destabilizing													236	-0.518		#NAME?
B	T233R	0.9	-3.076	Highly Destabilizing													236	-1.338		#NAME?
B	Y219E	52.5	-3.056	Highly Destabilizing													236	-1.448		#NAME?
B	F774T	2.6	-3.054	Highly Destabilizing													236	-1.448		#NAME?
B	S226G	2	-3.044	Highly Destabilizing													236	-1.191		#NAME?
B	E739F	4	-3.037	Highly Destabilizing													236	-1.338		#NAME?
B	P757W	0	-3.033	Highly Destabilizing													236	-1.151		#NAME?
B	F635V	0	-3.028	Highly Destabilizing													236	-1.316		#NAME?
B	F635P	0	-3.028	Highly Destabilizing													236	-1.593		#NAME?
B	G594W	3.2	-3.023	Highly Destabilizing													236	0.018		#NAME?
B	I447Y	9.9	-3.022	Highly Destabilizing													236	-0.102		#NAME?
B	F635A	0	-3.02	Highly Destabilizing													236	-0.635		#NAME?
B	F635L	0	-3.019	Highly Destabilizing													236	-0.634		#NAME?
B	F635I	0	-3.019	Highly Destabilizing													236	-1.468		#NAME?
B	F635G	0	-3.002	Highly Destabilizing													236	-1.782		#NAME?
B	D668N	5.2	-2.983	Highly Destabilizing													237	-2.373		#NAME?
B	F774N	2.6	-2.983	Highly Destabilizing													237	-0.771		#NAME?
B	D668R	5.2	-2.982	Highly Destabilizing													237	-0.763		#NAME?
B	E296F	32.4	-2.977	Highly Destabilizing													237	-1.216		#NAME?
B	V778M	0	-2.97	Highly Destabilizing													237	-1.198		#NAME?
B	K445E	1.2	-2.952	Highly Destabilizing													237	-0.417		#NAME?
B	R651W	28.5	-2.948	Highly Destabilizing													237	-0.772		#NAME?
B	F774S	2.6	-2.945	Highly Destabilizing													237	-0.79		#NAME?
B	E296Y	32.4	-2.943	Highly Destabilizing													237	-0.79		#NAME?
B	E739R	4	-2.936	Highly Destabilizing													237	-0.105		#NAME?
B	I447H	9.9	-2.93	Highly Destabilizing													237	-0.772		#NAME?
B	K445D	1.2	-2.923	Highly Destabilizing													237	-1.092		#NAME?
B	G302K	0	-2.895	Highly Destabilizing													237	-0.927		#NAME?
B	L719R	0.3	-2.89	Highly Destabilizing													237	-1.271		#NAME?
B	K445T	1.2	-2.887	Highly Destabilizing													237	-0.432		#NAME?
B	S297D	69.1	-2.877	Highly Destabilizing													237	-0.536		#NAME?
B	F635M	0	-2.864	Highly Destabilizing													237	-1.092		#NAME?
B	E654S	42.4	-2.849	Highly Destabilizing													237	-0.433		#NAME?
B	G302R	0	-2.846	Highly Destabilizing													237	-1.538		#NAME?
B	G302Q	0	-2.839	Highly Destabilizing													239	-1.586		#NAME?
B	S297E	69.1	-2.835	Highly Destabilizing													239	-1.663		#NAME?
B	Y556H	7.6	-2.825	Highly Destabilizing													239	-1.612		#NAME?
B	V565W	3	-2.823	Highly Destabilizing													239	-1.466		#NAME?
B	P757Y	0	-2.818	Highly Destabilizing													239	-1.446		#NAME?
B	I447F	9.9	-2.815	Highly Destabilizing													239	-1.623		#NAME?
B	G295R	54.7	-2.814	Highly Destabilizing													239	-1.517		#NAME?
B	E739K	4	-2.813	Highly Destabilizing													239	-1.476		#NAME?
B	R651C	28.5	-2.804	Highly Destabilizing													239	-2.025		#NAME?
B	G302N	0	-2.795	Highly Destabilizing													239	-1.517		#NAME?
B	S226Q	2	-2.793	Highly Destabilizing													239	-0.71		#NAME?
B	D745N	32.2	-2.783	Highly Destabilizing													239	-0.889		#NAME?
B	K445S	1.2	-2.779	Highly Destabilizing													239	-0.84		#NAME?
B	E654T	42.4	-2.774	Highly Destabilizing													239	-1.255		#NAME?
B	E296K	32.4	-2.765	Highly Destabilizing													239	-1.252		#NAME?
B	Q652W	11.9	-2.763	Highly Destabilizing													239	-1.455		#NAME?
B	K245M	24.4	-2.759	Highly Destabilizing													239	-1.48		#NAME?
B	K445M	1.2	-2.756	Highly Destabilizing													239	-0.988		#NAME?
B	E739V	4	-2.755	Highly Destabilizing													239	-1.686		#NAME?
B	E739L	4	-2.755	Highly Destabilizing													240	-2.09		#NAME?
B	E739I	4	-2.755	Highly Destabilizing													240	-1.425		#NAME?
B	E739P	4	-2.755	Highly Destabilizing													240	-1.384		#NAME?
B	P757H	0	-2.755	Highly Destabilizing													240	-0.972		#NAME?
B	Q534H	28.4	-2.752	Highly Destabilizing													240	-0.954		#NAME?
B	I447R	9.9	-2.749	Highly Destabilizing													240	-0.841		#NAME?
B	G302T	0	-2.747	Highly Destabilizing													240	-1.312		#NAME?
B	G302M	0	-2.747	Highly Destabilizing													240	-1.282		#NAME?
B	K245R	24.4	-2.742	Highly Destabilizing													240	-1.599		#NAME?
B	E739A	4	-2.742	Highly Destabilizing													240	-1.312		#NAME?
B	E739M	4	-2.742	Highly Destabilizing													240	-0.674		#NAME?
B	K245W	24.4	-2.741	Highly Destabilizing													240	-1.005		#NAME?
B	F774M	2.6	-2.739	Highly Destabilizing													240	-1.062		#NAME?
B	G302S	0	-2.734	Highly Destabilizing													240	-0.172		#NAME?
B	G594H	3.2	-2.734	Highly Destabilizing													240	-0.155		#NAME?
B	E739G	4	-2.73	Highly Destabilizing													240	-0.889		#NAME?
B	E296R	32.4	-2.728	Highly Destabilizing													240	-0.79		#NAME?
B	E442Q	14.4	-2.727	Highly Destabilizing													240	-1.28		#NAME?
B	A243R	2.5	-2.724	Highly Destabilizing													240	-1.341		#NAME?
B	E739T	4	-2.714	Highly Destabilizing													243	-2.07		#NAME?
B	E296H	32.4	-2.712	Highly Destabilizing													243	-2.022		#NAME?
B	V736R	12.5	-2.712	Highly Destabilizing													243	-1.868		#NAME?
B	S297R	69.1	-2.705	Highly Destabilizing													243	-1.81		#NAME?
B	S226N	2	-2.704	Highly Destabilizing													243	-1.571		#NAME?
B	K445Q	1.2	-2.695	Highly Destabilizing													243	-2.057		#NAME?
B	V778R	0	-2.688	Highly Destabilizing													243	-2.073		#NAME?
B	E654Q	42.4	-2.685	Highly Destabilizing													243	-2.073		#NAME?
B	L225R	35.8	-2.678	Highly Destabilizing													243	-2.187		#NAME?
B	S226E	2	-2.677	Highly Destabilizing													243	-2.057		#NAME?
B	G594Y	3.2	-2.675	Highly Destabilizing													243	-1.771		#NAME?
B	E739S	4	-2.67	Highly Destabilizing													243	-2.064		#NAME?
B	E654R	42.4	-2.667	Highly Destabilizing													243	-2.149		#NAME?
B	F635K	0	-2.666	Highly Destabilizing													243	-1.055		#NAME?
B	G594R	3.2	-2.665	Highly Destabilizing													243	-1.079		#NAME?
B	E739H	4	-2.664	Highly Destabilizing													243	-1.868		#NAME?
B	Q534E	28.4	-2.663	Highly Destabilizing													243	-1.773		#NAME?
B	P757F	0	-2.662	Highly Destabilizing													243	-2.072		#NAME?
B	Q534F	28.4	-2.652	Highly Destabilizing													243	-2.142		#NAME?
B	G773K	39.5	-2.651	Highly Destabilizing													244	-2.724		#NAME?
B	Q534D	28.4	-2.649	Highly Destabilizing													244	-1.649		#NAME?
B	L637G	1	-2.649	Highly Destabilizing													244	-1.621		#NAME?
B	E296V	32.4	-2.648	Highly Destabilizing													244	-2.036		#NAME?
B	E296P	32.4	-2.648	Highly Destabilizing													244	-2.036		#NAME?
B	E296L	32.4	-2.647	Highly Destabilizing													244	-1.999		#NAME?
B	E296I	32.4	-2.647	Highly Destabilizing													244	-1.568		#NAME?
B	E739N	4	-2.642	Highly Destabilizing													244	-1.545		#NAME?
B	E296A	32.4	-2.639	Highly Destabilizing													244	-1.545		#NAME?
B	L637A	1	-2.637	Highly Destabilizing													244	-1.914		#NAME?
B	F635T	0	-2.631	Highly Destabilizing													244	-1.568		#NAME?
B	E296G	32.4	-2.629	Highly Destabilizing													244	-1.531		#NAME?
B	Q652Y	11.9	-2.629	Highly Destabilizing													244	-1.778		#NAME?
B	L441R	21.7	-2.625	Highly Destabilizing													244	-1.915		#NAME?
B	K245Y	24.4	-2.609	Highly Destabilizing													244	-1.893		#NAME?
B	Y219G	52.5	-2.607	Highly Destabilizing													244	-1.869		#NAME?
B	S226D	2	-2.605	Highly Destabilizing													244	-2.104		#NAME?
B	Q534Y	28.4	-2.603	Highly Destabilizing													244	-1.454		#NAME?
B	L770R	6	-2.602	Highly Destabilizing													244	-1.593		#NAME?
B	M758C	2.5	-2.599	Highly Destabilizing													245	-1.986		#NAME?
B	L637V	1	-2.597	Highly Destabilizing													245	-2.371		#NAME?
B	L637P	1	-2.597	Highly Destabilizing													245	-2.352		#NAME?
B	F635S	0	-2.594	Highly Destabilizing													245	-1.64		#NAME?
B	Y219A	52.5	-2.579	Highly Destabilizing													245	-1.598		#NAME?
B	F635Q	0	-2.577	Highly Destabilizing													245	-1.693		#NAME?
B	E739Q	4	-2.576	Highly Destabilizing													245	-2.313		#NAME?
B	K445N	1.2	-2.57	Highly Destabilizing													245	-2.295		#NAME?
B	L637I	1	-2.57	Highly Destabilizing													245	-2.295		#NAME?
B	Y435R	24.2	-2.565	Highly Destabilizing													245	-2.759		#NAME?
B	L441K	21.7	-2.561	Highly Destabilizing													245	-2.313		#NAME?
B	I554L	11.4	-2.56	Highly Destabilizing													245	-2.266		#NAME?
B	I554V	11.4	-2.558	Highly Destabilizing													245	-2.609		#NAME?
B	I554P	11.4	-2.558	Highly Destabilizing													245	-2.741		#NAME?
B	Q652M	11.9	-2.553	Highly Destabilizing													245	-0.698		#NAME?
B	E296Q	32.4	-2.552	Highly Destabilizing													245	-0.708		#NAME?
B	D661R	1.9	-2.543	Highly Destabilizing													245	-1.78		#NAME?
B	E442K	14.4	-2.539	Highly Destabilizing													245	-1.559		#NAME?
B	I554A	11.4	-2.536	Highly Destabilizing													245	-2.314		#NAME?
B	Y556F	7.6	-2.523	Highly Destabilizing													247	-2.742		#NAME?
B	Y454L	20.4	-2.52	Highly Destabilizing													247	-1.288		#NAME?
B	Y454I	20.4	-2.52	Highly Destabilizing													247	-1.288		#NAME?
B	Y454V	20.4	-2.517	Highly Destabilizing													247	-1.289		#NAME?
B	Y454P	20.4	-2.517	Highly Destabilizing													247	-1.289		#NAME?
B	R304D	8.1	-2.515	Highly Destabilizing													247	-1.289		#NAME?
B	I554G	11.4	-2.515	Highly Destabilizing													247	-1.289		#NAME?
B	G773W	39.5	-2.514	Highly Destabilizing													247	-1.289		#NAME?
B	L637M	1	-2.507	Highly Destabilizing													247	-1.289		#NAME?
B	S226M	2	-2.503	Highly Destabilizing													247	-1.288		#NAME?
B	D661W	1.9	-2.503	Highly Destabilizing													247	-1.289		#NAME?
B	R304E	8.1	-2.502	Highly Destabilizing													247	-1.29		#NAME?
B	G594F	3.2	-2.502	Highly Destabilizing													247	-1.29		#NAME?
B	Q652R	11.9	-2.502	Highly Destabilizing													247	-1.29		#NAME?
B	Y219C	52.5	-2.497	Highly Destabilizing													247	-1.29		#NAME?
B	D745S	32.2	-2.497	Highly Destabilizing													247	-1.288		#NAME?
B	Y454A	20.4	-2.49	Highly Destabilizing													247	-1.289		#NAME?
B	I554F	11.4	-2.487	Highly Destabilizing													247	-1.287		#NAME?
B	E739C	4	-2.486	Highly Destabilizing													247	-1.289		#NAME?
B	E248D	10.5	-2.484	Highly Destabilizing													248	-1.287		#NAME?
B	G773L	39.5	-2.483	Highly Destabilizing													248	-1.933		#NAME?
B	G773I	39.5	-2.483	Highly Destabilizing													248	-1.929		#NAME?
B	P757R	0	-2.482	Highly Destabilizing													248	-2.364		#NAME?
B	Y219V	52.5	-2.479	Highly Destabilizing													248	-2.345		#NAME?
B	Y219P	52.5	-2.479	Highly Destabilizing													248	-2.235		#NAME?
B	H229R	38.5	-2.473	Highly Destabilizing													248	-1.915		#NAME?
B	V778G	0	-2.472	Highly Destabilizing													248	-1.906		#NAME?
B	W290R	75.6	-2.466	Highly Destabilizing													248	-1.906		#NAME?
B	V778A	0	-2.466	Highly Destabilizing													248	-2.021		#NAME?
B	Y454G	20.4	-2.465	Highly Destabilizing													248	-1.915		#NAME?
B	E296T	32.4	-2.464	Highly Destabilizing													248	-2.029		#NAME?
B	D661Y	1.9	-2.463	Highly Destabilizing													248	-2.157		#NAME?
B	E654K	42.4	-2.456	Highly Destabilizing													248	-2.222		#NAME?
B	V778P	0	-2.454	Highly Destabilizing													248	-2.484		#NAME?
B	E296N	32.4	-2.453	Highly Destabilizing													248	-2.429		#NAME?
B	E654W	42.4	-2.452	Highly Destabilizing													248	-2.426		#NAME?
B	V565Y	3	-2.451	Highly Destabilizing													248	-1.993		#NAME?
B	V778L	0	-2.45	Highly Destabilizing													248	-2.256		#NAME?
B	V778I	0	-2.45	Highly Destabilizing													249	-2.341		#NAME?
B	G295H	54.7	-2.444	Highly Destabilizing													249	-1.042		#NAME?
B	E296S	32.4	-2.431	Highly Destabilizing													249	-0.952		#NAME?
B	I554Y	11.4	-2.431	Highly Destabilizing													249	-1.703		#NAME?
B	E248N	10.5	-2.429	Highly Destabilizing													249	-1.756		#NAME?
B	I447E	9.9	-2.429	Highly Destabilizing													249	-1.568		#NAME?
B	N230C	17.5	-2.427	Highly Destabilizing													249	-0.79		#NAME?
B	H455L	5.8	-2.427	Highly Destabilizing													249	-0.72		#NAME?
B	H455I	5.8	-2.427	Highly Destabilizing													249	-0.72		#NAME?
B	E248Q	10.5	-2.426	Highly Destabilizing													249	-0.204		#NAME?
B	L669R	1.5	-2.426	Highly Destabilizing													249	-0.79		#NAME?
B	F635Y	0	-2.423	Highly Destabilizing													249	-1.01		#NAME?
B	D661N	1.9	-2.422	Highly Destabilizing													249	-0.913		#NAME?
B	R304Q	8.1	-2.419	Highly Destabilizing													249	-1.125		#NAME?
B	F635R	0	-2.418	Highly Destabilizing													249	-0.718		#NAME?
B	F774H	2.6	-2.416	Highly Destabilizing													249	-1.402		#NAME?
B	H455V	5.8	-2.415	Highly Destabilizing													249	-1.308		#NAME?
B	H455P	5.8	-2.415	Highly Destabilizing													249	-0.174		#NAME?
B	D745T	32.2	-2.415	Highly Destabilizing													249	-1.291		#NAME?
B	F635N	0	-2.414	Highly Destabilizing													250	-1.099		#NAME?
B	E442W	14.4	-2.413	Highly Destabilizing													250	-0.94		#NAME?
B	H455W	5.8	-2.412	Highly Destabilizing													250	-0.988		#NAME?
B	Q652F	11.9	-2.412	Highly Destabilizing													250	-0.512		#NAME?
B	S638C	0	-2.41	Highly Destabilizing													250	-0.39		#NAME?
B	Y219L	52.5	-2.409	Highly Destabilizing													250	-0.334		#NAME?
B	Y219I	52.5	-2.409	Highly Destabilizing													250	-1.108		#NAME?
B	K532W	42.3	-2.407	Highly Destabilizing													250	-1.179		#NAME?
B	I447D	9.9	-2.406	Highly Destabilizing													250	-0.863		#NAME?
B	E442G	14.4	-2.404	Highly Destabilizing													250	-1.108		#NAME?
B	F635E	0	-2.404	Highly Destabilizing													250	-0.357		#NAME?
B	Q534G	28.4	-2.403	Highly Destabilizing													250	-0.464		#NAME?
B	D661K	1.9	-2.398	Highly Destabilizing													250	-0.452		#NAME?
B	D745Q	32.2	-2.397	Highly Destabilizing													250	-0.212		#NAME?
B	T233C	0.9	-2.396	Highly Destabilizing													250	-0.334		#NAME?
B	V778K	0	-2.396	Highly Destabilizing													250	-0.571		#NAME?
B	F635D	0	-2.392	Highly Destabilizing													250	-0.532		#NAME?
B	L453Y	1.5	-2.391	Highly Destabilizing													250	-0.714		#NAME?
B	D661T	1.9	-2.389	Highly Destabilizing													250	-1.382		#NAME?
B	V736M	12.5	-2.388	Highly Destabilizing													251	-1.85		#NAME?
B	L453W	1.5	-2.387	Highly Destabilizing													251	-0.351		#NAME?
B	L637R	1	-2.387	Highly Destabilizing													251	-0.305		#NAME?
B	Q534A	28.4	-2.383	Highly Destabilizing													251	-0.365		#NAME?
B	E654C	42.4	-2.381	Highly Destabilizing													251	0.264		#NAME?
B	R304N	8.1	-2.38	Highly Destabilizing													251	-0.22		#NAME?
B	L719H	0.3	-2.376	Highly Destabilizing													251	-0.183		#NAME?
B	H455A	5.8	-2.374	Highly Destabilizing													251	-0.183		#NAME?
B	F673R	32.3	-2.374	Highly Destabilizing													251	0.355		#NAME?
B	F635C	0	-2.374	Highly Destabilizing													251	-0.22		#NAME?
B	G236R	26.2	-2.373	Highly Destabilizing													251	0.039		#NAME?
B	K245G	24.4	-2.371	Highly Destabilizing													251	0.275		#NAME?
B	R531D	55.6	-2.371	Highly Destabilizing													251	0.232		#NAME?
B	L637T	1	-2.37	Highly Destabilizing													251	-0.198		#NAME?
B	S297W	69.1	-2.369	Highly Destabilizing													251	-0.211		#NAME?
B	E248T	10.5	-2.364	Highly Destabilizing													251	-0.387		#NAME?
B	L719W	0.3	-2.364	Highly Destabilizing													251	-0.247		#NAME?
B	H455Y	5.8	-2.361	Highly Destabilizing													251	0.461		#NAME?
B	Q652H	11.9	-2.361	Highly Destabilizing													251	0.01		#NAME?
B	D661F	1.9	-2.36	Highly Destabilizing													255	0.011		#NAME?
B	H658M	55	-2.359	Highly Destabilizing													255	-0.471		#NAME?
B	Q534V	28.4	-2.358	Highly Destabilizing													255	-0.535		#NAME?
B	Q534P	28.4	-2.358	Highly Destabilizing													255	0.26		#NAME?
B	D661S	1.9	-2.358	Highly Destabilizing													255	0.327		#NAME?
B	Q652G	11.9	-2.356	Highly Destabilizing													255	-0.242		#NAME?
B	Q534L	28.4	-2.355	Highly Destabilizing													255	-0.666		#NAME?
B	Q534I	28.4	-2.355	Highly Destabilizing													255	-0.732		#NAME?
B	R531E	55.6	-2.353	Highly Destabilizing													255	-0.732		#NAME?
B	L637S	1	-2.353	Highly Destabilizing													255	-0.319		#NAME?
B	Y219M	52.5	-2.352	Highly Destabilizing													255	-0.666		#NAME?
B	K245A	24.4	-2.352	Highly Destabilizing													255	-0.458		#NAME?
B	Q652A	11.9	-2.352	Highly Destabilizing													255	-0.349		#NAME?
B	D661Q	1.9	-2.349	Highly Destabilizing													255	-0.343		#NAME?
B	H455G	5.8	-2.346	Highly Destabilizing													255	0.251		#NAME?
B	E248S	10.5	-2.345	Highly Destabilizing													255	0.192		#NAME?
B	W427L	12.3	-2.345	Highly Destabilizing													255	0.138		#NAME?
B	W427I	12.3	-2.345	Highly Destabilizing													255	0.142		#NAME?
B	G773H	39.5	-2.345	Highly Destabilizing													255	-0.338		#NAME?
B	F774C	2.6	-2.345	Highly Destabilizing													290	0.043		#NAME?
B	E248R	10.5	-2.341	Highly Destabilizing													290	-0.727		#NAME?
B	Q652N	11.9	-2.341	Highly Destabilizing													290	-0.803		#NAME?
B	Q652V	11.9	-2.338	Highly Destabilizing													290	-1.672		#NAME?
B	Q652P	11.9	-2.338	Highly Destabilizing													290	-1.599		#NAME?
B	G550R	18.5	-2.332	Highly Destabilizing													290	-0.994		#NAME?
B	H455E	5.8	-2.33	Highly Destabilizing													290	-0.96		#NAME?
B	H658R	55	-2.33	Highly Destabilizing													290	-1.036		#NAME?
B	E296M	32.4	-2.329	Highly Destabilizing													290	-1.036		#NAME?
B	I447L	9.9	-2.329	Highly Destabilizing													290	-0.57		#NAME?
B	V565H	3	-2.328	Highly Destabilizing													290	-0.96		#NAME?
B	Q652L	11.9	-2.328	Highly Destabilizing													290	-0.417		#NAME?
B	Q652I	11.9	-2.328	Highly Destabilizing													290	-0.751		#NAME?
B	H455D	5.8	-2.326	Highly Destabilizing													290	-1.515		#NAME?
B	E442R	14.4	-2.324	Highly Destabilizing													290	-1.566		#NAME?
B	G594L	3.2	-2.322	Highly Destabilizing													290	-2.297		#NAME?
B	G594I	3.2	-2.322	Highly Destabilizing													290	-2.095		#NAME?
B	K245H	24.4	-2.314	Highly Destabilizing													290	-0.707		#NAME?
B	L453F	1.5	-2.314	Highly Destabilizing													290	-1.929		#NAME?
B	L637Q	1	-2.314	Highly Destabilizing													293	-2.466		#NAME?
B	E654Y	42.4	-2.314	Highly Destabilizing													293	-0.659		#NAME?
B	K245V	24.4	-2.313	Highly Destabilizing													293	-0.62		#NAME?
B	K245P	24.4	-2.313	Highly Destabilizing													293	0.015		#NAME?
B	H455M	5.8	-2.309	Highly Destabilizing													293	-0.008		#NAME?
B	V565R	3	-2.307	Highly Destabilizing													293	0.733		#NAME?
B	W427F	12.3	-2.305	Highly Destabilizing													293	-0.528		#NAME?
B	S297K	69.1	-2.304	Highly Destabilizing													293	-0.477		#NAME?
B	R304T	8.1	-2.304	Highly Destabilizing													293	0.281		#NAME?
B	L453H	1.5	-2.304	Highly Destabilizing													293	-0.528		#NAME?
B	E442C	14.4	-2.302	Highly Destabilizing													293	0.148		#NAME?
B	R304C	8.1	-2.298	Highly Destabilizing													293	0.124		#NAME?
B	W427V	12.3	-2.298	Highly Destabilizing													293	0.282		#NAME?
B	W427P	12.3	-2.298	Highly Destabilizing													293	1.038		#NAME?
B	W290N	75.6	-2.297	Highly Destabilizing													293	1.059		#NAME?
B	K245L	24.4	-2.295	Highly Destabilizing													293	0.148		#NAME?
B	K245I	24.4	-2.295	Highly Destabilizing													293	0.342		#NAME?
B	S297H	69.1	-2.295	Highly Destabilizing													293	0.147		#NAME?
B	K532Y	42.3	-2.294	Highly Destabilizing													293	-0.107		#NAME?
B	R304S	8.1	-2.292	Highly Destabilizing													294	-0.467		#NAME?
B	H455F	5.8	-2.292	Highly Destabilizing													294	-1.101		#NAME?
B	Y454T	20.4	-2.289	Highly Destabilizing													294	-1.03		#NAME?
B	Q652T	11.9	-2.287	Highly Destabilizing													294	-0.133		#NAME?
B	E442F	14.4	-2.286	Highly Destabilizing													294	-0.159		#NAME?
B	K532T	42.3	-2.286	Highly Destabilizing													294	-1.326		#NAME?
B	L637K	1	-2.285	Highly Destabilizing													294	-0.899		#NAME?
B	E442Y	14.4	-2.284	Highly Destabilizing													294	-0.842		#NAME?
B	I554W	11.4	-2.284	Highly Destabilizing													294	-0.842		#NAME?
B	G773V	39.5	-2.283	Highly Destabilizing													294	-0.899		#NAME?
B	G773P	39.5	-2.283	Highly Destabilizing													294	-0.5		#NAME?
B	P757E	0	-2.28	Highly Destabilizing													294	-0.321		#NAME?
B	K532M	42.3	-2.278	Highly Destabilizing													294	-0.592		#NAME?
B	V565F	3	-2.278	Highly Destabilizing													294	-0.512		#NAME?
B	Y454Q	20.4	-2.272	Highly Destabilizing													294	-0.485		#NAME?
B	Q771W	5.9	-2.272	Highly Destabilizing													294	0.15		#NAME?
B	I554M	11.4	-2.271	Highly Destabilizing													294	0.073		#NAME?
B	F774Y	2.6	-2.271	Highly Destabilizing													294	-0.884		#NAME?
B	F635H	0	-2.269	Highly Destabilizing													294	-0.574		#NAME?
B	L453I	1.5	-2.268	Highly Destabilizing													295	-0.978		#NAME?
B	Y454S	20.4	-2.267	Highly Destabilizing													295	-1.769		#NAME?
B	K245F	24.4	-2.266	Highly Destabilizing													295	-1.301		#NAME?
B	Q652S	11.9	-2.263	Highly Destabilizing													295	-1.274		#NAME?
B	W427Q	12.3	-2.26	Highly Destabilizing													295	-0.891		#NAME?
B	P757D	0	-2.26	Highly Destabilizing													295	-1.732		#NAME?
B	L637N	1	-2.26	Highly Destabilizing													295	-1.719		#NAME?
B	G594V	3.2	-2.257	Highly Destabilizing													295	-1.719		#NAME?
B	G594P	3.2	-2.257	Highly Destabilizing													295	-1.434		#NAME?
B	E248K	10.5	-2.256	Highly Destabilizing													295	-1.732		#NAME?
B	I447V	9.9	-2.256	Highly Destabilizing													295	-1.623		#NAME?
B	I447P	9.9	-2.256	Highly Destabilizing													295	-1.549		#NAME?
B	L453V	1.5	-2.256	Highly Destabilizing													295	-1.807		#NAME?
B	L453P	1.5	-2.256	Highly Destabilizing													295	-1.686		#NAME?
B	E442A	14.4	-2.255	Highly Destabilizing													295	-1.683		#NAME?
B	D661M	1.9	-2.249	Highly Destabilizing													295	-1.169		#NAME?
B	K532S	42.3	-2.247	Highly Destabilizing													295	-1.197		#NAME?
B	Y454M	20.4	-2.246	Highly Destabilizing													295	-2.444		#NAME?
B	G594M	3.2	-2.236	Highly Destabilizing													295	-2.154		#NAME?
B	E248C	10.5	-2.235	Highly Destabilizing													296	-2.814		#NAME?
B	Q652C	11.9	-2.234	Highly Destabilizing													296	-2.629		#NAME?
B	W427T	12.3	-2.232	Highly Destabilizing													296	-2.639		#NAME?
B	K532Q	42.3	-2.232	Highly Destabilizing													296	-2.464		#NAME?
B	F673K	32.3	-2.231	Highly Destabilizing													296	-2.431		#NAME?
B	D745R	32.2	-2.23	Highly Destabilizing													296	-2.048		#NAME?
B	H455R	5.8	-2.227	Highly Destabilizing													296	-2.648		#NAME?
B	Q652D	11.9	-2.224	Highly Destabilizing													296	-2.647		#NAME?
B	E248W	10.5	-2.222	Highly Destabilizing													296	-2.647		#NAME?
B	L453A	1.5	-2.219	Highly Destabilizing													296	-2.329		#NAME?
B	Y454F	20.4	-2.218	Highly Destabilizing													296	-2.648		#NAME?
B	G302C	0	-2.214	Highly Destabilizing													296	-2.977		#NAME?
B	Y435N	24.2	-2.214	Highly Destabilizing													296	-2.943		#NAME?
B	K532A	42.3	-2.213	Highly Destabilizing													296	-3.079		#NAME?
B	G773F	39.5	-2.212	Highly Destabilizing													296	-3.339		#NAME?
B	K532G	42.3	-2.211	Highly Destabilizing													296	-2.453		#NAME?
B	K532V	42.3	-2.211	Highly Destabilizing													296	-2.552		#NAME?
B	K532P	42.3	-2.211	Highly Destabilizing													296	-2.712		#NAME?
B	Q652E	11.9	-2.211	Highly Destabilizing													296	-2.765		#NAME?
B	K532R	42.3	-2.208	Highly Destabilizing													297	-2.728		#NAME?
B	K532L	42.3	-2.207	Highly Destabilizing													297	-1.953		#NAME?
B	K532I	42.3	-2.207	Highly Destabilizing													297	-1.913		#NAME?
B	D661C	1.9	-2.207	Highly Destabilizing													297	-1.836		#NAME?
B	D661V	1.9	-2.206	Highly Destabilizing													297	-1.718		#NAME?
B	D661P	1.9	-2.206	Highly Destabilizing													297	-1.84		#NAME?
B	D661L	1.9	-2.205	Highly Destabilizing													297	-1.809		#NAME?
B	D661I	1.9	-2.205	Highly Destabilizing													297	-1.809		#NAME?
B	D661A	1.9	-2.202	Highly Destabilizing													297	-1.877		#NAME?
B	P757K	0	-2.198	Highly Destabilizing													297	-1.84		#NAME?
B	D661G	1.9	-2.196	Highly Destabilizing													297	-2.111		#NAME?
B	G773Y	39.5	-2.196	Highly Destabilizing													297	-2.073		#NAME?
B	L453G	1.5	-2.195	Highly Destabilizing													297	-2.369		#NAME?
B	A243M	2.5	-2.187	Highly Destabilizing													297	-2.877		#NAME?
B	W427A	12.3	-2.187	Highly Destabilizing													297	-2.835		#NAME?
B	D661H	1.9	-2.185	Highly Destabilizing													297	-1.884		#NAME?
B	K532N	42.3	-2.182	Highly Destabilizing													297	-1.989		#NAME?
B	W427Y	12.3	-2.178	Highly Destabilizing													297	-2.295		#NAME?
B	W427S	12.3	-2.177	Highly Destabilizing													297	-2.304		#NAME?
B	I662R	33.4	-2.174	Highly Destabilizing													298	-2.705		#NAME?
B	Q652K	11.9	-2.174	Highly Destabilizing													298	-1.282		#NAME?
B	Q534T	28.4	-2.172	Highly Destabilizing													298	-1.197		#NAME?
B	L453R	1.5	-2.165	Highly Destabilizing													298	-1.498		#NAME?
B	R531Q	55.6	-2.165	Highly Destabilizing													298	-1.604		#NAME?
B	E654F	42.4	-2.161	Highly Destabilizing													298	-0.806		#NAME?
B	L453E	1.5	-2.159	Highly Destabilizing													298	-1.023		#NAME?
B	D745W	32.2	-2.159	Highly Destabilizing													298	-0.938		#NAME?
B	P757L	0	-2.158	Highly Destabilizing													298	-0.938		#NAME?
B	P757I	0	-2.158	Highly Destabilizing													298	-0.466		#NAME?
B	L637Y	1	-2.158	Highly Destabilizing													298	-1.023		#NAME?
B	E248Y	10.5	-2.157	Highly Destabilizing													298	-1.131		#NAME?
B	I447K	9.9	-2.155	Highly Destabilizing													298	-0.824		#NAME?
B	V736K	12.5	-2.155	Highly Destabilizing													298	-0.969		#NAME?
B	G295K	54.7	-2.154	Highly Destabilizing													298	-1.669		#NAME?
B	E654G	42.4	-2.153	Highly Destabilizing													298	-1.627		#NAME?
B	L453D	1.5	-2.152	Highly Destabilizing													298	-1.428		#NAME?
B	L453K	1.5	-2.151	Highly Destabilizing													298	-0.279		#NAME?
B	A243W	2.5	-2.149	Highly Destabilizing													298	-1.15		#NAME?
B	F635W	0	-2.145	Highly Destabilizing													299	-1.078		#NAME?
B	Q534S	28.4	-2.143	Highly Destabilizing													299	-2.115		#NAME?
B	A243K	2.5	-2.142	Highly Destabilizing													299	-2.07		#NAME?
B	W427E	12.3	-2.142	Highly Destabilizing													299	-0.871		#NAME?
B	G594A	3.2	-2.135	Highly Destabilizing													299	-0.895		#NAME?
B	W427G	12.3	-2.124	Highly Destabilizing													299	-0.374		#NAME?
B	L453Q	1.5	-2.124	Highly Destabilizing													299	-1.957		#NAME?
B	Y454E	20.4	-2.123	Highly Destabilizing													299	-1.892		#NAME?
B	M758S	2.5	-2.123	Highly Destabilizing													299	-1.892		#NAME?
B	P757N	0	-2.119	Highly Destabilizing													299	-1.426		#NAME?
B	I447A	9.9	-2.118	Highly Destabilizing													299	-1.344		#NAME?
B	K532C	42.3	-2.118	Highly Destabilizing													299	-1.145		#NAME?
B	C717K	1.8	-2.118	Highly Destabilizing													299	-0.987		#NAME?
B	Y223L	7.9	-2.116	Highly Destabilizing													299	-0.506		#NAME?
B	Y223I	7.9	-2.116	Highly Destabilizing													299	-0.482		#NAME?
B	Y454D	20.4	-2.116	Highly Destabilizing													299	-0.617		#NAME?
B	P299G	37.6	-2.115	Highly Destabilizing													299	-0.61		#NAME?
B	L453N	1.5	-2.114	Highly Destabilizing													299	-1.3		#NAME?
B	G594K	3.2	-2.112	Highly Destabilizing													299	-1.201		#NAME?
B	S297F	69.1	-2.111	Highly Destabilizing													300	-1.509		#NAME?
B	W427D	12.3	-2.111	Highly Destabilizing													300	-1.287		#NAME?
B	Y223V	7.9	-2.108	Highly Destabilizing													300	-1.287		#NAME?
B	Y223P	7.9	-2.108	Highly Destabilizing													300	-1.287		#NAME?
B	Y454N	20.4	-2.108	Highly Destabilizing													300	-1.287		#NAME?
B	N244Q	12.3	-2.104	Highly Destabilizing													300	-1.287		#NAME?
B	P757V	0	-2.104	Highly Destabilizing													300	-1.287		#NAME?
B	K532F	42.3	-2.103	Highly Destabilizing													300	-1.287		#NAME?
B	Y454C	20.4	-2.099	Highly Destabilizing													300	-1.287		#NAME?
B	W290Q	75.6	-2.095	Highly Destabilizing													300	-1.287		#NAME?
B	R304M	8.1	-2.093	Highly Destabilizing													300	-1.287		#NAME?
B	L239R	1.6	-2.09	Highly Destabilizing													300	-1.287		#NAME?
B	H229D	38.5	-2.086	Highly Destabilizing													300	-1.287		#NAME?
B	Y435K	24.2	-2.082	Highly Destabilizing													300	-1.287		#NAME?
B	L453T	1.5	-2.079	Highly Destabilizing													300	-1.287		#NAME?
B	Y223A	7.9	-2.078	Highly Destabilizing													300	-1.287		#NAME?
B	E232S	65.1	-2.077	Highly Destabilizing													300	-1.287		#NAME?
B	A243L	2.5	-2.073	Highly Destabilizing													300	-1.287		#NAME?
B	A243I	2.5	-2.073	Highly Destabilizing													300	-1.287		#NAME?
B	S297Y	69.1	-2.073	Highly Destabilizing													301	-1.287		#NAME?
B	A243H	2.5	-2.072	Highly Destabilizing													301	-1.289		#NAME?
B	L637D	1	-2.072	Highly Destabilizing													301	-1.289		#NAME?
B	L240R	12.8	-2.07	Highly Destabilizing													301	-1.289		#NAME?
B	P299A	37.6	-2.07	Highly Destabilizing													301	-1.288		#NAME?
B	R552H	25.3	-2.067	Highly Destabilizing													301	-1.289		#NAME?
B	L637C	1	-2.066	Highly Destabilizing													301	-1.289		#NAME?
B	A243Y	2.5	-2.064	Highly Destabilizing													301	-1.289		#NAME?
B	P757Q	0	-2.064	Highly Destabilizing													301	-1.289		#NAME?
B	W427M	12.3	-2.063	Highly Destabilizing													301	-1.289		#NAME?
B	H229E	38.5	-2.06	Highly Destabilizing													301	-1.289		#NAME?
B	L637W	1	-2.06	Highly Destabilizing													301	-1.289		#NAME?
B	L637E	1	-2.06	Highly Destabilizing													301	-1.289		#NAME?
B	L453M	1.5	-2.058	Highly Destabilizing													301	-1.289		#NAME?
B	A243V	2.5	-2.057	Highly Destabilizing													301	-1.289		#NAME?
B	A243P	2.5	-2.057	Highly Destabilizing													301	-1.289		#NAME?
B	Y435Q	24.2	-2.057	Highly Destabilizing													301	-1.289		#NAME?
B	L637H	1	-2.057	Highly Destabilizing													301	-1.289		#NAME?
B	Y223G	7.9	-2.056	Highly Destabilizing													301	-1.289		#NAME?
B	L453S	1.5	-2.056	Highly Destabilizing													302	-1.288		#NAME?
B	K532H	42.3	-2.056	Highly Destabilizing													302	-3.367		#NAME?
B	I447G	9.9	-2.053	Highly Destabilizing													302	-2.747		#NAME?
B	W427N	12.3	-2.049	Highly Destabilizing													302	-2.734		#NAME?
B	E296C	32.4	-2.048	Highly Destabilizing													302	-2.214		#NAME?
B	Y223Q	7.9	-2.047	Highly Destabilizing													302	-3.359		#NAME?
B	W427K	12.3	-2.047	Highly Destabilizing													302	-3.342		#NAME?
B	Y454K	20.4	-2.046	Highly Destabilizing													302	-3.342		#NAME?
B	M758T	2.5	-2.043	Highly Destabilizing													302	-2.747		#NAME?
B	Y223T	7.9	-2.04	Highly Destabilizing													302	-3.359		#NAME?
B	I554H	11.4	-2.038	Highly Destabilizing													302	-3.497		#NAME?
B	E654A	42.4	-2.038	Highly Destabilizing													302	-3.513		#NAME?
B	N244T	12.3	-2.036	Highly Destabilizing													302	-3.402		#NAME?
B	N244S	12.3	-2.036	Highly Destabilizing													302	-3.15		#NAME?
B	C717T	1.8	-2.031	Highly Destabilizing													302	-3.125		#NAME?
B	E248F	10.5	-2.029	Highly Destabilizing													302	-2.795		#NAME?
B	G550W	18.5	-2.027	Highly Destabilizing													302	-2.839		#NAME?
B	L239M	1.6	-2.025	Highly Destabilizing													302	-3.377		#NAME?
B	A243G	2.5	-2.022	Highly Destabilizing													302	-2.895		#NAME?
B	W427C	12.3	-2.022	Highly Destabilizing													303	-2.846		#NAME?
B	Y223S	7.9	-2.021	Highly Destabilizing													303	-1.008		#NAME?
B	E248M	10.5	-2.021	Highly Destabilizing													303	-0.917		#NAME?
B	Y219H	52.5	-2.017	Highly Destabilizing													303	0.034		#NAME?
B	L770K	6	-2.015	Highly Destabilizing													303	-0.02		#NAME?
B	R531C	55.6	-2.009	Highly Destabilizing													303	0.775		#NAME?
B	L637F	1	-2.004	Highly Destabilizing													303	-0.718		#NAME?
B	N244C	12.3	-1.999	Destabilizing													303	-0.614		#NAME?
B	H229Q	38.5	-1.998	Destabilizing													303	-0.614		#NAME?
B	G550H	18.5	-1.997	Destabilizing													303	0.093		#NAME?
B	V778C	0	-1.996	Destabilizing													303	0.12		#NAME?
B	E248H	10.5	-1.993	Destabilizing													303	0.213		#NAME?
B	E232N	65.1	-1.992	Destabilizing													303	0.446		#NAME?
B	P757A	0	-1.99	Destabilizing													303	1.257		#NAME?
B	S297Q	69.1	-1.989	Destabilizing													303	1.285		#NAME?
B	N244R	12.3	-1.986	Destabilizing													303	0.326		#NAME?
B	C717R	1.8	-1.985	Destabilizing													303	0.491		#NAME?
B	R304H	8.1	-1.984	Destabilizing													303	0.179		#NAME?
B	Q771Y	5.9	-1.982	Destabilizing													303	0.006		#NAME?
B	K532E	42.3	-1.981	Destabilizing													304	-0.496		#NAME?
B	D745Y	32.2	-1.981	Destabilizing													304	-1.882		#NAME?
B	K532D	42.3	-1.98	Destabilizing													304	-1.874		#NAME?
B	Y223E	7.9	-1.979	Destabilizing													304	-2.304		#NAME?
B	H229K	38.5	-1.978	Destabilizing													304	-2.292		#NAME?
B	M758G	2.5	-1.977	Destabilizing													304	-2.298		#NAME?
B	Y223F	7.9	-1.975	Destabilizing													304	-1.85		#NAME?
B	I554Q	11.4	-1.975	Destabilizing													304	-1.836		#NAME?
B	C717S	1.8	-1.975	Destabilizing													304	-1.836		#NAME?
B	C717N	1.8	-1.974	Destabilizing													304	-2.093		#NAME?
B	Y223D	7.9	-1.97	Destabilizing													304	-1.85		#NAME?
B	D745K	32.2	-1.967	Destabilizing													304	-1.596		#NAME?
B	F673Q	32.3	-1.965	Destabilizing													304	-1.814		#NAME?
B	Q754E	43.1	-1.96	Destabilizing													304	-1.858		#NAME?
B	Y608W	0.7	-1.96	Destabilizing													304	-2.515		#NAME?
B	F777W	20	-1.958	Destabilizing													304	-2.502		#NAME?
B	I222W	16.8	-1.957	Destabilizing													304	-2.38		#NAME?
B	P299V	37.6	-1.957	Destabilizing													304	-2.419		#NAME?
B	I554T	11.4	-1.956	Destabilizing													304	-1.984		#NAME?
B	F673N	32.3	-1.956	Destabilizing													305	-1.937		#NAME?
B	Q754D	43.1	-1.955	Destabilizing													305	-0.336		#NAME?
B	S297G	69.1	-1.953	Destabilizing													305	-0.315		#NAME?
B	Y435E	24.2	-1.953	Destabilizing													305	-0.658		#NAME?
B	E442V	14.4	-1.952	Destabilizing													305	-0.053		#NAME?
B	E442P	14.4	-1.952	Destabilizing													305	-0.28		#NAME?
B	I554E	11.4	-1.952	Destabilizing													305	-0.269		#NAME?
B	I447M	9.9	-1.948	Destabilizing													305	-0.269		#NAME?
B	I554D	11.4	-1.948	Destabilizing													305	0.317		#NAME?
B	Y223N	7.9	-1.946	Destabilizing													305	-0.28		#NAME?
B	I554S	11.4	-1.945	Destabilizing													305	-0.074		#NAME?
B	Q771F	5.9	-1.944	Destabilizing													305	0.111		#NAME?
B	P757M	0	-1.941	Destabilizing													305	0.042		#NAME?
B	Y223M	7.9	-1.938	Destabilizing													305	-0.375		#NAME?
B	R304K	8.1	-1.937	Destabilizing													305	-0.416		#NAME?
B	E248G	10.5	-1.933	Destabilizing													305	-0.734		#NAME?
B	L719K	0.3	-1.933	Destabilizing													305	-0.57		#NAME?
B	P757G	0	-1.931	Destabilizing													305	0.279		#NAME?
B	E248A	10.5	-1.929	Destabilizing													305	-0.517		#NAME?
B	W290K	75.6	-1.929	Destabilizing													391	-0.448		#NAME?
B	P757T	0	-1.929	Destabilizing													391	-0.92		#NAME?
B	L225K	35.8	-1.927	Destabilizing													391	-0.924		#NAME?
B	V778T	0	-1.92	Destabilizing													391	-0.838		#NAME?
B	I447N	9.9	-1.919	Destabilizing													391	-0.876		#NAME?
B	Y454W	20.4	-1.918	Destabilizing													391	0.019		#NAME?
B	Q754W	43.1	-1.917	Destabilizing													391	-0.915		#NAME?
B	Q754Y	43.1	-1.916	Destabilizing													391	-0.903		#NAME?
B	N244W	12.3	-1.915	Destabilizing													391	-0.903		#NAME?
B	E248V	10.5	-1.915	Destabilizing													391	0.071		#NAME?
B	E248P	10.5	-1.915	Destabilizing													391	-0.915		#NAME?
B	N244M	12.3	-1.914	Destabilizing													391	-0.713		#NAME?
B	S297A	69.1	-1.913	Destabilizing													391	-0.574		#NAME?
B	Y435D	24.2	-1.912	Destabilizing													391	-0.456		#NAME?
B	Q534M	28.4	-1.909	Destabilizing													391	-0.648		#NAME?
B	R552K	25.3	-1.909	Destabilizing													391	-0.645		#NAME?
B	H229C	38.5	-1.908	Destabilizing													391	-0.867		#NAME?
B	Q754N	43.1	-1.908	Destabilizing													391	-0.746		#NAME?
B	R531T	55.6	-1.907	Destabilizing													391	-0.481		#NAME?
B	R531N	55.6	-1.907	Destabilizing													420	-0.764		#NAME?
B	R552Y	25.3	-1.907	Destabilizing													420	0.105		#NAME?
B	E248L	10.5	-1.906	Destabilizing													420	0.041		#NAME?
B	E248I	10.5	-1.906	Destabilizing													420	-0.512		#NAME?
B	R531S	55.6	-1.906	Destabilizing													420	-0.376		#NAME?
B	D745F	32.2	-1.905	Destabilizing													420	-0.122		#NAME?
B	I554N	11.4	-1.902	Destabilizing													420	-0.22		#NAME?
B	M758K	2.5	-1.901	Destabilizing													420	-0.22		#NAME?
B	D661E	1.9	-1.898	Destabilizing													420	-0.068		#NAME?
B	Y223K	7.9	-1.895	Destabilizing													420	-0.122		#NAME?
B	G773A	39.5	-1.895	Destabilizing													420	-0.309		#NAME?
B	I554K	11.4	-1.894	Destabilizing													420	-0.13		#NAME?
B	V565L	3	-1.894	Destabilizing													420	-0.434		#NAME?
B	V565I	3	-1.894	Destabilizing													420	-0.176		#NAME?
B	N244D	12.3	-1.893	Destabilizing													420	-0.314		#NAME?
B	P299L	37.6	-1.892	Destabilizing													420	-0.715		#NAME?
B	P299I	37.6	-1.892	Destabilizing													420	-0.627		#NAME?
B	Y608F	0.7	-1.892	Destabilizing													420	0.543		#NAME?
B	C717Q	1.8	-1.888	Destabilizing													420	-0.663		#NAME?
B	M758Q	2.5	-1.885	Destabilizing													423	-0.82		#NAME?
B	S297N	69.1	-1.884	Destabilizing													423	-0.396		#NAME?
B	R304G	8.1	-1.882	Destabilizing													423	-0.409		#NAME?
B	H455K	5.8	-1.878	Destabilizing													423	-0.711		#NAME?
B	Y223C	7.9	-1.877	Destabilizing													423	-0.669		#NAME?
B	S297M	69.1	-1.877	Destabilizing													423	-0.329		#NAME?
B	E232T	65.1	-1.876	Destabilizing													423	-0.441		#NAME?
B	P757S	0	-1.876	Destabilizing													423	-0.462		#NAME?
B	R304A	8.1	-1.874	Destabilizing													423	-0.462		#NAME?
B	M758A	2.5	-1.874	Destabilizing													423	0.217		#NAME?
B	R552N	25.3	-1.872	Destabilizing													423	-0.441		#NAME?
B	N244E	12.3	-1.869	Destabilizing													423	-1.132		#NAME?
B	Q754F	43.1	-1.869	Destabilizing													423	-1.101		#NAME?
B	A243T	2.5	-1.868	Destabilizing													423	-1.385		#NAME?
B	A243N	2.5	-1.868	Destabilizing													423	-0.188		#NAME?
B	I447Q	9.9	-1.868	Destabilizing													423	-0.277		#NAME?
B	R552V	25.3	-1.867	Destabilizing													423	-0.854		#NAME?
B	R552P	25.3	-1.867	Destabilizing													423	0.118		#NAME?
B	L719I	0.3	-1.865	Destabilizing													423	-0.312		#NAME?
B	Q754T	43.1	-1.865	Destabilizing													424	-0.101		#NAME?
B	R552A	25.3	-1.864	Destabilizing													424	-0.913		#NAME?
B	R552L	25.3	-1.864	Destabilizing													424	-1.024		#NAME?
B	R552I	25.3	-1.864	Destabilizing													424	-1.134		#NAME?
B	V736L	12.5	-1.862	Destabilizing													424	-1.024		#NAME?
B	V736I	12.5	-1.862	Destabilizing													424	-0.937		#NAME?
B	I222Y	16.8	-1.861	Destabilizing													424	-1.254		#NAME?
B	L441W	21.7	-1.859	Destabilizing													424	-1.368		#NAME?
B	R304W	8.1	-1.858	Destabilizing													424	-1.368		#NAME?
B	R552G	25.3	-1.858	Destabilizing													424	-1.051		#NAME?
B	E742N	41.7	-1.857	Destabilizing													424	-1.254		#NAME?
B	D718E	1.3	-1.853	Destabilizing													424	-1.268		#NAME?
B	L770M	6	-1.853	Destabilizing													424	-1.349		#NAME?
B	D745G	32.2	-1.852	Destabilizing													424	-1.109		#NAME?
B	V565K	3	-1.851	Destabilizing													424	-1.199		#NAME?
B	L250R	2.7	-1.85	Destabilizing													424	-1.591		#NAME?
B	R304V	8.1	-1.85	Destabilizing													424	-1.579		#NAME?
B	R304P	8.1	-1.85	Destabilizing													424	-0.207		#NAME?
B	Q754S	43.1	-1.848	Destabilizing													424	-1.319		#NAME?
B	F774W	2.6	-1.848	Destabilizing													427	-1.409		#NAME?
B	Q754L	43.1	-1.847	Destabilizing													427	-2.124		#NAME?
B	Q754I	43.1	-1.847	Destabilizing													427	-2.187		#NAME?
B	R552Q	25.3	-1.845	Destabilizing													427	-2.232		#NAME?
B	V778Q	0	-1.845	Destabilizing													427	-2.177		#NAME?
B	Q754V	43.1	-1.843	Destabilizing													427	-2.022		#NAME?
B	Q754P	43.1	-1.843	Destabilizing													427	-2.298		#NAME?
B	S297V	69.1	-1.84	Destabilizing													427	-2.345		#NAME?
B	S297P	69.1	-1.84	Destabilizing													427	-2.345		#NAME?
B	R552F	25.3	-1.838	Destabilizing													427	-2.063		#NAME?
B	S297T	69.1	-1.836	Destabilizing													427	-2.298		#NAME?
B	R304L	8.1	-1.836	Destabilizing													427	-2.305		#NAME?
B	R304I	8.1	-1.836	Destabilizing													427	-2.178		#NAME?
B	R552W	25.3	-1.835	Destabilizing													427	-2.111		#NAME?
B	V778S	0	-1.835	Destabilizing													427	-2.142		#NAME?
B	L719Y	0.3	-1.834	Destabilizing													427	-2.049		#NAME?
B	M438R	10.5	-1.833	Destabilizing													427	-2.26		#NAME?
B	R552T	25.3	-1.833	Destabilizing													427	-1.507		#NAME?
B	V778Y	0	-1.833	Destabilizing													427	-2.047		#NAME?
B	H229T	38.5	-1.832	Destabilizing													431	-1.708		#NAME?
B	L225H	35.8	-1.828	Destabilizing													431	0.308		#NAME?
B	V736P	12.5	-1.828	Destabilizing													431	0.273		#NAME?
B	Q754A	43.1	-1.828	Destabilizing													431	-0.163		#NAME?
B	Q534N	28.4	-1.826	Destabilizing													431	-0.097		#NAME?
B	R552S	25.3	-1.825	Destabilizing													431	-0.09		#NAME?
B	I222H	16.8	-1.819	Destabilizing													431	0.159		#NAME?
B	Y223W	7.9	-1.818	Destabilizing													431	0.081		#NAME?
B	V565P	3	-1.816	Destabilizing													431	0.081		#NAME?
B	Q754G	43.1	-1.816	Destabilizing													431	0.146		#NAME?
B	H229S	38.5	-1.815	Destabilizing													431	0.159		#NAME?
B	I554C	11.4	-1.815	Destabilizing													431	-0.592		#NAME?
B	R304Y	8.1	-1.814	Destabilizing													431	-0.557		#NAME?
B	I222F	16.8	-1.812	Destabilizing													431	-1.098		#NAME?
B	Q754K	43.1	-1.811	Destabilizing													431	0.526		#NAME?
B	A243S	2.5	-1.81	Destabilizing													431	0.389		#NAME?
B	S297L	69.1	-1.809	Destabilizing													431	-0.272		#NAME?
B	S297I	69.1	-1.809	Destabilizing													431	0.264		#NAME?
B	V778N	0	-1.809	Destabilizing													431	-0.406		#NAME?
B	G295W	54.7	-1.807	Destabilizing													435	-1.045		#NAME?
B	E654V	42.4	-1.807	Destabilizing													435	-1.42		#NAME?
B	E654P	42.4	-1.807	Destabilizing													435	-1.442		#NAME?
B	D745C	32.2	-1.806	Destabilizing													435	-1.654		#NAME?
B	E442L	14.4	-1.803	Destabilizing													435	-1.618		#NAME?
B	E442I	14.4	-1.803	Destabilizing													435	-1.16		#NAME?
B	Q754H	43.1	-1.799	Destabilizing													435	-1.474		#NAME?
B	I662K	33.4	-1.797	Destabilizing													435	-1.484		#NAME?
B	M758N	2.5	-1.796	Destabilizing													435	-1.484		#NAME?
B	L453C	1.5	-1.795	Destabilizing													435	-1.094		#NAME?
B	L719V	0.3	-1.794	Destabilizing													435	-1.474		#NAME?
B	L719P	0.3	-1.794	Destabilizing													435	-0.414		#NAME?
B	E739D	4	-1.794	Destabilizing													435	-0.276		#NAME?
B	Q754M	43.1	-1.794	Destabilizing													435	-1.912		#NAME?
B	M758D	2.5	-1.791	Destabilizing													435	-1.953		#NAME?
B	H658L	55	-1.789	Destabilizing													435	-2.214		#NAME?
B	H658I	55	-1.789	Destabilizing													435	-2.057		#NAME?
B	H658V	55	-1.784	Destabilizing													435	-0.83		#NAME?
B	H658P	55	-1.784	Destabilizing													435	-2.082		#NAME?
B	G236K	26.2	-1.782	Destabilizing													438	-2.565		#NAME?
B	K245N	24.4	-1.78	Destabilizing													438	-0.848		#NAME?
B	V736A	12.5	-1.779	Destabilizing													438	-0.832		#NAME?
B	N244Y	12.3	-1.778	Destabilizing													438	-0.665		#NAME?
B	H229N	38.5	-1.777	Destabilizing													438	-0.604		#NAME?
B	L441C	21.7	-1.777	Destabilizing													438	-0.647		#NAME?
B	Q754R	43.1	-1.776	Destabilizing													438	-0.832		#NAME?
B	Y556W	7.6	-1.774	Destabilizing													438	-0.85		#NAME?
B	A243Q	2.5	-1.773	Destabilizing													438	-0.85		#NAME?
B	V778W	0	-1.773	Destabilizing													438	-0.832		#NAME?
B	V778H	0	-1.773	Destabilizing													438	-0.337		#NAME?
B	Q754C	43.1	-1.772	Destabilizing													438	-0.675		#NAME?
B	Y608H	0.7	-1.772	Destabilizing													438	-0.885		#NAME?
B	A243F	2.5	-1.771	Destabilizing													438	-0.665		#NAME?
B	H455Q	5.8	-1.771	Destabilizing													438	-0.725		#NAME?
B	G295A	54.7	-1.769	Destabilizing													438	-0.906		#NAME?
B	L770I	6	-1.769	Destabilizing													438	-0.758		#NAME?
B	H658A	55	-1.766	Destabilizing													438	-0.972		#NAME?
B	V736G	12.5	-1.764	Destabilizing													438	-1.264		#NAME?
B	F777Y	20	-1.763	Destabilizing													439	-1.833		#NAME?
B	L669G	1.5	-1.762	Destabilizing													439	0.119		#NAME?
B	F673T	32.3	-1.76	Destabilizing													439	0.083		#NAME?
B	F777R	20	-1.759	Destabilizing													439	-0.165		#NAME?
B	Y608L	0.7	-1.758	Destabilizing													439	-0.096		#NAME?
B	Y608I	0.7	-1.758	Destabilizing													439	-0.258		#NAME?
B	E249S	12.2	-1.756	Destabilizing													439	-0.028		#NAME?
B	L441T	21.7	-1.754	Destabilizing													439	-0.103		#NAME?
B	R552D	25.3	-1.754	Destabilizing													439	-0.103		#NAME?
B	R552E	25.3	-1.754	Destabilizing													439	0.057		#NAME?
B	L441Q	21.7	-1.753	Destabilizing													439	-0.028		#NAME?
B	H658G	55	-1.753	Destabilizing													439	-0.614		#NAME?
B	Y608V	0.7	-1.749	Destabilizing													439	-0.497		#NAME?
B	Y608P	0.7	-1.749	Destabilizing													439	-0.969		#NAME?
B	M758R	2.5	-1.738	Destabilizing													439	0.088		#NAME?
B	R552M	25.3	-1.734	Destabilizing													439	-0.056		#NAME?
B	G295V	54.7	-1.732	Destabilizing													439	-0.328		#NAME?
B	G295P	54.7	-1.732	Destabilizing													439	0.284		#NAME?
B	L669A	1.5	-1.732	Destabilizing													439	-0.436		#NAME?
B	D745A	32.2	-1.725	Destabilizing													441	-0.829		#NAME?
B	Y608A	0.7	-1.724	Destabilizing													441	-0.899		#NAME?
B	D718F	1.3	-1.722	Destabilizing													441	-1.022		#NAME?
B	A670E	36.3	-1.72	Destabilizing													441	-1.754		#NAME?
B	G295L	54.7	-1.719	Destabilizing													441	-1.559		#NAME?
B	G295I	54.7	-1.719	Destabilizing													441	-1.777		#NAME?
B	S297C	69.1	-1.718	Destabilizing													441	-1.309		#NAME?
B	D718Y	1.3	-1.718	Destabilizing													441	-1.471		#NAME?
B	L225E	35.8	-1.716	Destabilizing													441	-1.508		#NAME?
B	D718W	1.3	-1.715	Destabilizing													441	-1.309		#NAME?
B	F673S	32.3	-1.709	Destabilizing													441	-1.377		#NAME?
B	Y608G	0.7	-1.709	Destabilizing													441	-1.529		#NAME?
B	W427R	12.3	-1.708	Destabilizing													441	-1.859		#NAME?
B	M758E	2.5	-1.707	Destabilizing													441	-1.209		#NAME?
B	F777E	20	-1.707	Destabilizing													441	-1.374		#NAME?
B	N649Y	17.9	-1.705	Destabilizing													441	-1.663		#NAME?
B	E249T	12.2	-1.703	Destabilizing													441	-1.753		#NAME?
B	I222R	16.8	-1.7	Destabilizing													441	-1.465		#NAME?
B	V565M	3	-1.699	Destabilizing													441	-2.561		#NAME?
B	E654L	42.4	-1.697	Destabilizing													442	-2.625		#NAME?
B	E654I	42.4	-1.697	Destabilizing													442	-2.404		#NAME?
B	A670R	36.3	-1.694	Destabilizing													442	-2.255		#NAME?
B	N649Q	17.9	-1.694	Destabilizing													442	-3.078		#NAME?
B	K245C	24.4	-1.693	Destabilizing													442	-3.196		#NAME?
B	I447T	9.9	-1.692	Destabilizing													442	-2.302		#NAME?
B	Y454R	20.4	-1.689	Destabilizing													442	-1.952		#NAME?
B	L239K	1.6	-1.686	Destabilizing													442	-1.803		#NAME?
B	G295D	54.7	-1.686	Destabilizing													442	-1.803		#NAME?
B	F777D	20	-1.686	Destabilizing													442	-1.141		#NAME?
B	Y608E	0.7	-1.686	Destabilizing													442	-1.952		#NAME?
B	H455N	5.8	-1.685	Destabilizing													442	-2.286		#NAME?
B	G295E	54.7	-1.683	Destabilizing													442	-2.284		#NAME?
B	E742S	41.7	-1.683	Destabilizing													442	-2.413		#NAME?
B	I554R	11.4	-1.68	Destabilizing													442	-1.46		#NAME?
B	L669V	1.5	-1.68	Destabilizing													442	-3.077		#NAME?
B	L669P	1.5	-1.68	Destabilizing													442	-2.727		#NAME?
B	L770V	6	-1.68	Destabilizing													442	-1.182		#NAME?
B	L770P	6	-1.68	Destabilizing													442	-2.539		#NAME?
B	N649A	17.9	-1.68	Destabilizing													444	-2.324		#NAME?
B	L719A	0.3	-1.679	Destabilizing													444	-0.595		#NAME?
B	N649V	17.9	-1.679	Destabilizing													444	-0.574		#NAME?
B	N649P	17.9	-1.679	Destabilizing													444	0.415		#NAME?
B	Y608D	0.7	-1.678	Destabilizing													444	0.429		#NAME?
B	N649G	17.9	-1.677	Destabilizing													444	-0.35		#NAME?
B	N649L	17.9	-1.677	Destabilizing													444	-0.557		#NAME?
B	N649I	17.9	-1.677	Destabilizing													444	-0.563		#NAME?
B	H229Y	38.5	-1.676	Destabilizing													444	-0.563		#NAME?
B	I222E	16.8	-1.675	Destabilizing													444	-1.053		#NAME?
B	H455T	5.8	-1.673	Destabilizing													444	-0.557		#NAME?
B	N649F	17.9	-1.673	Destabilizing													444	-0.124		#NAME?
B	Y223R	7.9	-1.672	Destabilizing													444	-0.205		#NAME?
B	W290T	75.6	-1.672	Destabilizing													444	-0.402		#NAME?
B	D718L	1.3	-1.671	Destabilizing													444	0.684		#NAME?
B	D718I	1.3	-1.671	Destabilizing													444	0.673		#NAME?
B	V565A	3	-1.67	Destabilizing													444	0.529		#NAME?
B	D718V	1.3	-1.67	Destabilizing													444	0.575		#NAME?
B	D718P	1.3	-1.67	Destabilizing													444	-1.011		#NAME?
B	Q298D	71.1	-1.669	Destabilizing													445	-0.113		#NAME?
B	F777H	20	-1.669	Destabilizing													445	-3.534		#NAME?
B	I222D	16.8	-1.665	Destabilizing													445	-3.58		#NAME?
B	E232G	65.1	-1.665	Destabilizing													445	-2.887		#NAME?
B	L239G	1.6	-1.663	Destabilizing													445	-2.779		#NAME?
B	L441N	21.7	-1.663	Destabilizing													445	-1.627		#NAME?
B	L669I	1.5	-1.662	Destabilizing													445	-3.668		#NAME?
B	D718A	1.3	-1.662	Destabilizing													445	-3.71		#NAME?
B	M758V	2.5	-1.657	Destabilizing													445	-3.71		#NAME?
B	M758P	2.5	-1.657	Destabilizing													445	-2.756		#NAME?
B	N649W	17.9	-1.657	Destabilizing													445	-3.668		#NAME?
B	D718G	1.3	-1.656	Destabilizing													445	-3.83		#NAME?
B	L225D	35.8	-1.654	Destabilizing													445	-3.961		#NAME?
B	Y435T	24.2	-1.654	Destabilizing													445	-4.275		#NAME?
B	R552C	25.3	-1.654	Destabilizing													445	-2.923		#NAME?
B	L669H	1.5	-1.653	Destabilizing													445	-2.952		#NAME?
B	L770H	6	-1.65	Destabilizing													445	-2.57		#NAME?
B	N244G	12.3	-1.649	Destabilizing													445	-2.695		#NAME?
B	R531M	55.6	-1.647	Destabilizing													445	-3.89		#NAME?
B	H455S	5.8	-1.646	Destabilizing													446	-3.717		#NAME?
B	N649T	17.9	-1.646	Destabilizing													446	-1.027		#NAME?
B	Y223H	7.9	-1.645	Destabilizing													446	-0.932		#NAME?
B	N649D	17.9	-1.644	Destabilizing													446	-0.935		#NAME?
B	N649S	17.9	-1.643	Destabilizing													446	-1.002		#NAME?
B	N649E	17.9	-1.643	Destabilizing													446	-0.84		#NAME?
B	A670K	36.3	-1.641	Destabilizing													446	-0.763		#NAME?
B	K245T	24.4	-1.64	Destabilizing													446	-0.692		#NAME?
B	Y454H	20.4	-1.639	Destabilizing													446	-0.692		#NAME?
B	D718Q	1.3	-1.639	Destabilizing													446	-0.382		#NAME?
B	Y608M	0.7	-1.638	Destabilizing													446	-0.763		#NAME?
B	L719G	0.3	-1.634	Destabilizing													446	-0.77		#NAME?
B	S226C	2	-1.631	Destabilizing													446	-0.569		#NAME?
B	Q298E	71.1	-1.627	Destabilizing													446	-0.732		#NAME?
B	K445C	1.2	-1.627	Destabilizing													446	-0.898		#NAME?
B	L239C	1.6	-1.623	Destabilizing													446	-0.757		#NAME?
B	G295F	54.7	-1.623	Destabilizing													446	-0.705		#NAME?
B	N244A	12.3	-1.621	Destabilizing													446	-0.029		#NAME?
B	L719F	0.3	-1.62	Destabilizing													446	-0.669		#NAME?
B	Q743W	2.5	-1.62	Destabilizing													447	-0.648		#NAME?
B	Y435S	24.2	-1.618	Destabilizing													447	-2.053		#NAME?
B	I447S	9.9	-1.617	Destabilizing													447	-2.118		#NAME?
B	Y608Q	0.7	-1.615	Destabilizing													447	-1.692		#NAME?
B	N649K	17.9	-1.615	Destabilizing													447	-1.617		#NAME?
B	Q743Y	2.5	-1.614	Destabilizing													447	-1.133		#NAME?
B	D718H	1.3	-1.613	Destabilizing													447	-2.256		#NAME?
B	N649H	17.9	-1.613	Destabilizing													447	-2.329		#NAME?
B	L239A	1.6	-1.612	Destabilizing													447	-1.948		#NAME?
B	D718N	1.3	-1.609	Destabilizing													447	-2.256		#NAME?
B	L669K	1.5	-1.608	Destabilizing													447	-2.815		#NAME?
B	V736C	12.5	-1.608	Destabilizing													447	-3.022		#NAME?
B	I222K	16.8	-1.604	Destabilizing													447	-3.511		#NAME?
B	Q298S	71.1	-1.604	Destabilizing													447	-2.406		#NAME?
B	V565G	3	-1.604	Destabilizing			B	F	424	G	5	-0.913					447	-2.429		#NAME?
B	Y608N	0.7	-1.602	Destabilizing			B	F	424	A	5	-2.548					447	-1.919		#NAME?
B	L240M	12.8	-1.599	Destabilizing			B	F	424	T	5	-1.134					447	-1.868		#NAME?
B	W290S	75.6	-1.599	Destabilizing			B	F	424	S	5	-1.024					447	-2.93		#NAME?
B	K245S	24.4	-1.598	Destabilizing			B	F	424	C	5	-0.937					447	-2.155		#NAME?
B	D718M	1.3	-1.598	Destabilizing			B	F	424	V	5	-1.254					448	-2.749		#NAME?
B	N649M	17.9	-1.598	Destabilizing			B	F	424	L	5	-1.368					448	-1.299		#NAME?
B	R304F	8.1	-1.596	Destabilizing			B	F	424	I	5	-1.368					448	-1.297		#NAME?
B	F777Q	20	-1.596	Destabilizing			B	F	424	M	5	-1.051					448	-1.297		#NAME?
B	Q743F	2.5	-1.594	Destabilizing			B	F	424	P	5	-1.254					448	-1.294		#NAME?
B	I222N	16.8	-1.593	Destabilizing			B	F	424	Y	5	-1.268					448	-1.3		#NAME?
B	G236W	26.2	-1.593	Destabilizing			B	F	424	W	5	-1.349					448	-1.301		#NAME?
B	N244K	12.3	-1.593	Destabilizing			B	F	424	D	5	-1.109					448	-1.301		#NAME?
B	F424N	5	-1.591	Destabilizing			B	F	424	E	5	-1.199					448	-1.297		#NAME?
B	Y608K	0.7	-1.591	Destabilizing			B	F	424	N	5	-1.591					448	-1.3		#NAME?
B	D718K	1.3	-1.588	Destabilizing			B	F	424	Q	5	-1.579					448	-1.303		#NAME?
B	F777K	20	-1.588	Destabilizing			B	F	424	H	5	-0.207					448	-1.304		#NAME?
B	Y608R	0.7	-1.587	Destabilizing													448	-1.304		#NAME?
B	Q237R	40.6	-1.586	Destabilizing													448	-1.299		#NAME?
B	E654M	42.4	-1.585	Destabilizing													448	-1.299		#NAME?
B	D718T	1.3	-1.583	Destabilizing													448	-1.298		#NAME?
B	Q771L	5.9	-1.583	Destabilizing													448	-1.298		#NAME?
B	Q771I	5.9	-1.583	Destabilizing													448	-1.301		#NAME?
B	F424Q	5	-1.579	Destabilizing													448	-1.298		#NAME?
B	E232Q	65.1	-1.577	Destabilizing													449	-1.297		#NAME?
B	I222Q	16.8	-1.575	Destabilizing													449	-4.49		#NAME?
B	L669M	1.5	-1.575	Destabilizing													449	-4.554		#NAME?
B	R531G	55.6	-1.574	Destabilizing													449	-4.042		#NAME?
B	Y608T	0.7	-1.574	Destabilizing													449	-3.945		#NAME?
B	D718S	1.3	-1.573	Destabilizing													449	-3.198		#NAME?
B	A243C	2.5	-1.571	Destabilizing													449	-4.646		#NAME?
B	H455C	5.8	-1.571	Destabilizing													449	-4.673		#NAME?
B	N649R	17.9	-1.569	Destabilizing													449	-4.673		#NAME?
B	N244V	12.3	-1.568	Destabilizing													449	-4.037		#NAME?
B	N244P	12.3	-1.568	Destabilizing													449	-4.646		#NAME?
B	E249C	12.2	-1.568	Destabilizing													449	-5.058		#NAME?
B	R531A	55.6	-1.568	Destabilizing													449	-5.242		#NAME?
B	W290E	75.6	-1.566	Destabilizing													449	-5.252		#NAME?
B	F777L	20	-1.566	Destabilizing													449	-4.404		#NAME?
B	F777I	20	-1.566	Destabilizing													449	-4.435		#NAME?
B	P757C	0	-1.565	Destabilizing													449	-4.296		#NAME?
B	F777N	20	-1.565	Destabilizing													449	-4.3		#NAME?
B	L770W	6	-1.564	Destabilizing													449	-4.105		#NAME?
B	Y608S	0.7	-1.563	Destabilizing													450	-3.969		#NAME?
B	H229F	38.5	-1.562	Destabilizing													450	-1.36		#NAME?
B	K245Q	24.4	-1.559	Destabilizing													450	-1.365		#NAME?
B	L441S	21.7	-1.559	Destabilizing													450	-1.344		#NAME?
B	I222L	16.8	-1.557	Destabilizing													450	-1.338		#NAME?
B	A670D	36.3	-1.557	Destabilizing													450	-1.325		#NAME?
B	E747M	0	-1.557	Destabilizing													450	-1.373		#NAME?
B	D718R	1.3	-1.551	Destabilizing													450	-1.376		#NAME?
B	Q743E	2.5	-1.551	Destabilizing													450	-1.376		#NAME?
B	G295Y	54.7	-1.549	Destabilizing													450	-1.36		#NAME?
B	G550Y	18.5	-1.549	Destabilizing													450	-1.373		#NAME?
B	Q743D	2.5	-1.547	Destabilizing													450	-1.422		#NAME?
B	M758L	2.5	-1.547	Destabilizing													450	-1.425		#NAME?
B	M758I	2.5	-1.547	Destabilizing													450	-1.433		#NAME?
B	F777T	20	-1.547	Destabilizing													450	-1.429		#NAME?
B	R531V	55.6	-1.546	Destabilizing													450	-1.369		#NAME?
B	R531P	55.6	-1.546	Destabilizing													450	-1.367		#NAME?
B	Q743H	2.5	-1.546	Destabilizing													450	-1.399		#NAME?
B	N244L	12.3	-1.545	Destabilizing													450	-1.365		#NAME?
B	N244I	12.3	-1.545	Destabilizing													451	-1.377		#NAME?
B	Q771V	5.9	-1.545	Destabilizing													451	-1.287		#NAME?
B	Q771P	5.9	-1.545	Destabilizing													451	-1.287		#NAME?
B	N649C	17.9	-1.545	Destabilizing													451	-1.287		#NAME?
B	Q771C	5.9	-1.544	Destabilizing													451	-1.287		#NAME?
B	V778F	0	-1.542	Destabilizing													451	-1.287		#NAME?
B	F673E	32.3	-1.541	Destabilizing													451	-1.287		#NAME?
B	Q743N	2.5	-1.539	Destabilizing													451	-1.287		#NAME?
B	Q237K	40.6	-1.538	Destabilizing													451	-1.287		#NAME?
B	I222V	16.8	-1.535	Destabilizing													451	-1.287		#NAME?
B	I222P	16.8	-1.535	Destabilizing													451	-1.287		#NAME?
B	L225I	35.8	-1.535	Destabilizing													451	-1.287		#NAME?
B	V565N	3	-1.534	Destabilizing													451	-1.287		#NAME?
B	L770A	6	-1.534	Destabilizing													451	-1.287		#NAME?
B	Q743L	2.5	-1.533	Destabilizing													451	-1.287		#NAME?
B	Q743I	2.5	-1.533	Destabilizing													451	-1.287		#NAME?
B	F777V	20	-1.533	Destabilizing													451	-1.287		#NAME?
B	F777P	20	-1.533	Destabilizing													451	-1.287		#NAME?
B	N244F	12.3	-1.531	Destabilizing													451	-1.287		#NAME?
B	R531L	55.6	-1.53	Destabilizing													452	-1.287		#NAME?
B	R531I	55.6	-1.53	Destabilizing													452	-1.287		#NAME?
B	G594E	3.2	-1.53	Destabilizing													452	-1.287		#NAME?
B	L441Y	21.7	-1.529	Destabilizing													452	-1.287		#NAME?
B	Q743V	2.5	-1.529	Destabilizing													452	-1.287		#NAME?
B	Q743P	2.5	-1.529	Destabilizing													452	-1.287		#NAME?
B	G594N	3.2	-1.527	Destabilizing													452	-1.287		#NAME?
B	L746G	1	-1.527	Destabilizing													452	-1.287		#NAME?
B	F673D	32.3	-1.525	Destabilizing													452	-1.287		#NAME?
B	L746A	1	-1.523	Destabilizing													452	-1.287		#NAME?
B	V565E	3	-1.522	Destabilizing													452	-1.287		#NAME?
B	D718C	1.3	-1.518	Destabilizing													452	-1.287		#NAME?
B	L746D	1	-1.518	Destabilizing													452	-1.287		#NAME?
B	L239V	1.6	-1.517	Destabilizing													452	-1.287		#NAME?
B	L239P	1.6	-1.517	Destabilizing													452	-1.287		#NAME?
B	Q743A	2.5	-1.517	Destabilizing													452	-1.287		#NAME?
B	Q743R	2.5	-1.516	Destabilizing													452	-1.287		#NAME?
B	W290D	75.6	-1.515	Destabilizing													452	-1.287		#NAME?
B	L746E	1	-1.515	Destabilizing													452	-1.287		#NAME?
B	E766S	31.3	-1.515	Destabilizing													453	-1.287		#NAME?
B	E742T	41.7	-1.514	Destabilizing													453	-2.195		#NAME?
B	G594T	3.2	-1.512	Destabilizing													453	-2.219		#NAME?
B	L746V	1	-1.512	Destabilizing													453	-2.079		#NAME?
B	L746P	1	-1.512	Destabilizing													453	-2.056		#NAME?
B	Q743G	2.5	-1.51	Destabilizing													453	-1.795		#NAME?
B	P299R	37.6	-1.509	Destabilizing													453	-2.256		#NAME?
B	Q743K	2.5	-1.509	Destabilizing													453	-2.268		#NAME?
B	E747C	0	-1.509	Destabilizing													453	-2.058		#NAME?
B	L441M	21.7	-1.508	Destabilizing													453	-2.256		#NAME?
B	W427H	12.3	-1.507	Destabilizing													453	-2.314		#NAME?
B	F777S	20	-1.507	Destabilizing													453	-2.391		#NAME?
B	L746I	1	-1.505	Destabilizing													453	-2.387		#NAME?
B	P755W	0.4	-1.504	Destabilizing													453	-2.152		#NAME?
B	I222T	16.8	-1.502	Destabilizing													453	-2.159		#NAME?
B	L746Q	1	-1.5	Destabilizing													453	-2.114		#NAME?
B	H655R	0.1	-1.5	Destabilizing													453	-2.124		#NAME?
B	Q298T	71.1	-1.498	Destabilizing													453	-2.304		#NAME?
B	G594D	3.2	-1.497	Destabilizing													453	-2.151		#NAME?
B	Q743T	2.5	-1.497	Destabilizing													454	-2.165		#NAME?
B	E747G	0	-1.496	Destabilizing													454	-2.465		#NAME?
B	L746T	1	-1.494	Destabilizing													454	-2.49		#NAME?
B	L746S	1	-1.494	Destabilizing													454	-2.289		#NAME?
B	L746M	1	-1.493	Destabilizing													454	-2.267		#NAME?
B	I222A	16.8	-1.49	Destabilizing													454	-2.099		#NAME?
B	E747A	0	-1.49	Destabilizing													454	-2.517		#NAME?
B	E654D	42.4	-1.489	Destabilizing													454	-2.52		#NAME?
B	P755Y	0.4	-1.488	Destabilizing													454	-2.52		#NAME?
B	G633A	3.2	-1.488	Destabilizing													454	-2.246		#NAME?
B	V565D	3	-1.487	Destabilizing													454	-2.517		#NAME?
B	Q743S	2.5	-1.487	Destabilizing													454	-2.218		#NAME?
B	L225V	35.8	-1.484	Destabilizing													454	-1.918		#NAME?
B	L225P	35.8	-1.484	Destabilizing													454	-2.116		#NAME?
B	Y435L	24.2	-1.484	Destabilizing													454	-2.123		#NAME?
B	Y435I	24.2	-1.484	Destabilizing													454	-2.108		#NAME?
B	G594Q	3.2	-1.484	Destabilizing													454	-2.272		#NAME?
B	G633V	3.2	-1.483	Destabilizing													454	-1.639		#NAME?
B	G633P	3.2	-1.483	Destabilizing													454	-2.046		#NAME?
B	I222S	16.8	-1.482	Destabilizing													455	-1.689		#NAME?
B	Q771A	5.9	-1.482	Destabilizing													455	-2.346		#NAME?
B	L239Q	1.6	-1.48	Destabilizing													455	-2.374		#NAME?
B	D745V	32.2	-1.48	Destabilizing													455	-1.673		#NAME?
B	D745P	32.2	-1.48	Destabilizing													455	-1.646		#NAME?
B	E747R	0	-1.48	Destabilizing													455	-1.571		#NAME?
B	Y608C	0.7	-1.48	Destabilizing													455	-2.415		#NAME?
B	G550K	18.5	-1.479	Destabilizing													455	-2.427		#NAME?
B	G633L	3.2	-1.479	Destabilizing													455	-2.427		#NAME?
B	G633I	3.2	-1.479	Destabilizing													455	-2.309		#NAME?
B	E766W	31.3	-1.478	Destabilizing													455	-2.415		#NAME?
B	Q743M	2.5	-1.477	Destabilizing													455	-2.292		#NAME?
B	L770G	6	-1.477	Destabilizing													455	-2.361		#NAME?
B	L239I	1.6	-1.476	Destabilizing													455	-2.412		#NAME?
B	E747V	0	-1.476	Destabilizing													455	-2.326		#NAME?
B	E747P	0	-1.476	Destabilizing													455	-2.33		#NAME?
B	P755F	0.4	-1.476	Destabilizing													455	-1.685		#NAME?
B	Y435V	24.2	-1.474	Destabilizing													455	-1.771		#NAME?
B	Y435P	24.2	-1.474	Destabilizing													455	-1.878		#NAME?
B	F777M	20	-1.472	Destabilizing													457	-2.227		#NAME?
B	L441I	21.7	-1.471	Destabilizing													457	-0.452		#NAME?
B	E747L	0	-1.469	Destabilizing													457	-0.462		#NAME?
B	E747I	0	-1.469	Destabilizing													457	-0.568		#NAME?
B	G236H	26.2	-1.468	Destabilizing													457	-0.579		#NAME?
B	I222G	16.8	-1.467	Destabilizing													457	0.042		#NAME?
B	L746C	1	-1.467	Destabilizing													457	-0.475		#NAME?
B	L746N	1	-1.467	Destabilizing													457	-0.479		#NAME?
B	L239T	1.6	-1.466	Destabilizing													457	-0.479		#NAME?
B	L441H	21.7	-1.465	Destabilizing													457	0.289		#NAME?
B	G633D	3.2	-1.465	Destabilizing													457	-0.475		#NAME?
B	E232A	65.1	-1.464	Destabilizing													457	-0.282		#NAME?
B	F777A	20	-1.464	Destabilizing													457	-0.197		#NAME?
B	R531W	55.6	-1.463	Destabilizing													457	-0.118		#NAME?
B	G633E	3.2	-1.462	Destabilizing													457	-0.101		#NAME?
B	E442D	14.4	-1.46	Destabilizing													457	-0.124		#NAME?
B	E747S	0	-1.46	Destabilizing													457	-0.667		#NAME?
B	P755H	0.4	-1.46	Destabilizing													457	-0.479		#NAME?
B	V565Q	3	-1.459	Destabilizing													457	0.052		#NAME?
B	Q771K	5.9	-1.459	Destabilizing													531	-0.461		#NAME?
B	G633Q	3.2	-1.459	Destabilizing													531	-1.574		#NAME?
B	E747T	0	-1.458	Destabilizing													531	-1.568		#NAME?
B	L719E	0.3	-1.457	Destabilizing													531	-1.907		#NAME?
B	Q771G	5.9	-1.457	Destabilizing													531	-1.906		#NAME?
B	G633Y	3.2	-1.457	Destabilizing													531	-2.009		#NAME?
B	V736N	12.5	-1.456	Destabilizing													531	-1.546		#NAME?
B	L239N	1.6	-1.455	Destabilizing													531	-1.53		#NAME?
B	G633T	3.2	-1.455	Destabilizing													531	-1.53		#NAME?
B	G633S	3.2	-1.455	Destabilizing													531	-1.647		#NAME?
B	G633F	3.2	-1.455	Destabilizing													531	-1.546		#NAME?
B	N244H	12.3	-1.454	Destabilizing													531	-1.435		#NAME?
B	I657W	1.3	-1.454	Destabilizing													531	-1.437		#NAME?
B	Q753W	2.3	-1.453	Destabilizing													531	-1.463		#NAME?
B	E766T	31.3	-1.449	Destabilizing													531	-2.371		#NAME?
B	G236L	26.2	-1.448	Destabilizing													531	-2.353		#NAME?
B	G236I	26.2	-1.448	Destabilizing													531	-1.907		#NAME?
B	G633W	3.2	-1.448	Destabilizing													531	-2.165		#NAME?
B	V736H	12.5	-1.447	Destabilizing													531	-1.05		#NAME?
B	I222M	16.8	-1.446	Destabilizing													532	-1.257		#NAME?
B	L239S	1.6	-1.446	Destabilizing													532	-2.211		#NAME?
B	G633N	3.2	-1.446	Destabilizing													532	-2.213		#NAME?
B	E747W	0	-1.445	Destabilizing													532	-2.286		#NAME?
B	E747Y	0	-1.444	Destabilizing													532	-2.247		#NAME?
B	I657E	1.3	-1.443	Destabilizing													532	-2.118		#NAME?
B	Y435A	24.2	-1.442	Destabilizing													532	-2.211		#NAME?
B	V736T	12.5	-1.442	Destabilizing													532	-2.207		#NAME?
B	I657D	1.3	-1.44	Destabilizing													532	-2.207		#NAME?
B	E654H	42.4	-1.44	Destabilizing													532	-2.278		#NAME?
B	V736W	12.5	-1.439	Destabilizing													532	-2.211		#NAME?
B	R531Y	55.6	-1.437	Destabilizing													532	-2.103		#NAME?
B	Q753Y	2.3	-1.437	Destabilizing													532	-2.294		#NAME?
B	R531F	55.6	-1.435	Destabilizing													532	-2.407		#NAME?
B	G295M	54.7	-1.434	Destabilizing													532	-1.98		#NAME?
B	G633M	3.2	-1.434	Destabilizing													532	-1.981		#NAME?
B	D450W	17.3	-1.433	Destabilizing													532	-2.182		#NAME?
B	V736Q	12.5	-1.43	Destabilizing													532	-2.232		#NAME?
B	D450E	17.3	-1.429	Destabilizing													532	-2.056		#NAME?
B	I657Y	1.3	-1.429	Destabilizing													534	-2.208		#NAME?
B	L719D	0.3	-1.429	Destabilizing													534	-2.403		#NAME?
B	F777G	20	-1.429	Destabilizing													534	-2.383		#NAME?
B	G633K	3.2	-1.429	Destabilizing													534	-2.172		#NAME?
B	Q298N	71.1	-1.428	Destabilizing													534	-2.143		#NAME?
B	G594S	3.2	-1.427	Destabilizing													534	-1.388		#NAME?
B	Q743C	2.5	-1.427	Destabilizing													534	-2.358		#NAME?
B	P299M	37.6	-1.426	Destabilizing													534	-2.355		#NAME?
B	V565T	3	-1.426	Destabilizing													534	-2.355		#NAME?
B	L240G	12.8	-1.425	Destabilizing													534	-1.909		#NAME?
B	D450Y	17.3	-1.425	Destabilizing													534	-2.358		#NAME?
B	E747F	0	-1.424	Destabilizing													534	-2.652		#NAME?
B	E747N	0	-1.423	Destabilizing													534	-2.603		#NAME?
B	D450F	17.3	-1.422	Destabilizing													534	-3.102		#NAME?
B	Q753F	2.3	-1.421	Destabilizing													534	-2.649		#NAME?
B	Y435G	24.2	-1.42	Destabilizing													534	-2.663		#NAME?
B	G633H	3.2	-1.42	Destabilizing													534	-1.826		#NAME?
B	L746K	1	-1.417	Destabilizing													534	-2.752		#NAME?
B	P755E	0.4	-1.417	Destabilizing													534	-3.083		#NAME?
B	V736Y	12.5	-1.416	Destabilizing													536	-3.498		#NAME?
B	E747K	0	-1.416	Destabilizing													536	-0.93		#NAME?
B	H653G	0.8	-1.416	Destabilizing													536	-0.948		#NAME?
B	H653A	0.8	-1.416	Destabilizing													536	-0.476		#NAME?
B	H653V	0.8	-1.416	Destabilizing													536	-0.394		#NAME?
B	H653P	0.8	-1.416	Destabilizing													536	-0.488		#NAME?
B	P755L	0.4	-1.415	Destabilizing													536	-0.993		#NAME?
B	P755I	0.4	-1.415	Destabilizing													536	-1.02		#NAME?
B	P755D	0.4	-1.414	Destabilizing													536	-1.02		#NAME?
B	H653L	0.8	-1.414	Destabilizing													536	-1.047		#NAME?
B	H653I	0.8	-1.414	Destabilizing													536	-0.423		#NAME?
B	I657F	1.3	-1.413	Destabilizing													536	-0.574		#NAME?
B	E747Q	0	-1.412	Destabilizing													536	-0.627		#NAME?
B	Q753H	2.3	-1.411	Destabilizing													536	-0.032		#NAME?
B	G633C	3.2	-1.411	Destabilizing													536	-0.097		#NAME?
B	P755R	0.4	-1.41	Destabilizing													536	-0.471		#NAME?
B	L225A	35.8	-1.409	Destabilizing													536	-0.425		#NAME?
B	F424R	5	-1.409	Destabilizing													536	-0.473		#NAME?
B	Q771M	5.9	-1.409	Destabilizing													536	-1.086		#NAME?
B	P755V	0.4	-1.408	Destabilizing													550	-1.285		#NAME?
B	E742Q	41.7	-1.407	Destabilizing													550	-1.162		#NAME?
B	G633R	3.2	-1.407	Destabilizing													550	-0.706		#NAME?
B	Q753E	2.3	-1.405	Destabilizing													550	-0.621		#NAME?
B	I657Q	1.3	-1.404	Destabilizing													550	-0.126		#NAME?
B	L225W	35.8	-1.403	Destabilizing													550	-1.233		#NAME?
B	E249N	12.2	-1.402	Destabilizing													550	-1.279		#NAME?
B	E747H	0	-1.401	Destabilizing													550	-1.279		#NAME?
B	Q753D	2.3	-1.4	Destabilizing													550	-0.894		#NAME?
B	G773T	39.5	-1.4	Destabilizing													550	-1.233		#NAME?
B	D450H	17.3	-1.399	Destabilizing													550	-1.359		#NAME?
B	F740V	0.7	-1.399	Destabilizing													550	-1.549		#NAME?
B	F740L	0.7	-1.399	Destabilizing													550	-2.027		#NAME?
B	F740I	0.7	-1.399	Destabilizing													550	0.015		#NAME?
B	F740P	0.7	-1.399	Destabilizing													550	-0.018		#NAME?
B	I657N	1.3	-1.398	Destabilizing													550	-0.335		#NAME?
B	F740A	0.7	-1.398	Destabilizing													550	-0.307		#NAME?
B	F740G	0.7	-1.396	Destabilizing													550	-1.997		#NAME?
B	Q753R	2.3	-1.396	Destabilizing													550	-1.479		#NAME?
B	P755A	0.4	-1.395	Destabilizing													552	-2.332		#NAME?
B	P755N	0.4	-1.395	Destabilizing													552	-1.858		#NAME?
B	I657R	1.3	-1.394	Destabilizing													552	-1.864		#NAME?
B	P755K	0.4	-1.394	Destabilizing													552	-1.833		#NAME?
B	I657L	1.3	-1.393	Destabilizing													552	-1.825		#NAME?
B	H653T	0.8	-1.393	Destabilizing													552	-1.654		#NAME?
B	H653S	0.8	-1.393	Destabilizing													552	-1.867		#NAME?
B	P755Q	0.4	-1.392	Destabilizing													552	-1.864		#NAME?
B	I657H	1.3	-1.39	Destabilizing													552	-1.864		#NAME?
B	H653Q	0.8	-1.39	Destabilizing													552	-1.734		#NAME?
B	H653M	0.8	-1.389	Destabilizing													552	-1.867		#NAME?
B	Q534C	28.4	-1.388	Destabilizing													552	-1.838		#NAME?
B	I657P	1.3	-1.388	Destabilizing													552	-1.907		#NAME?
B	L746R	1	-1.388	Destabilizing													552	-1.835		#NAME?
B	I657V	1.3	-1.388	Destabilizing													552	-1.754		#NAME?
B	P755G	0.4	-1.387	Destabilizing													552	-1.754		#NAME?
B	D745E	32.2	-1.386	Destabilizing													552	-1.872		#NAME?
B	Q423W	49.4	-1.385	Destabilizing													552	-1.845		#NAME?
B	L240A	12.8	-1.384	Destabilizing													552	-2.067		#NAME?
B	L225G	35.8	-1.383	Destabilizing													554	-1.909		#NAME?
B	L250K	2.7	-1.382	Destabilizing													554	-2.515		#NAME?
B	P755M	0.4	-1.382	Destabilizing													554	-2.536		#NAME?
B	H653F	0.8	-1.382	Destabilizing													554	-1.956		#NAME?
B	I657T	1.3	-1.382	Destabilizing													554	-1.945		#NAME?
B	H653K	0.8	-1.381	Destabilizing													554	-1.815		#NAME?
B	Q753N	2.3	-1.38	Destabilizing													554	-2.558		#NAME?
B	H653N	0.8	-1.38	Destabilizing													554	-2.56		#NAME?
B	E747D	0	-1.378	Destabilizing													554	-2.271		#NAME?
B	H653Y	0.8	-1.378	Destabilizing													554	-2.558		#NAME?
B	L441F	21.7	-1.377	Destabilizing													554	-2.487		#NAME?
B	D450R	17.3	-1.377	Destabilizing													554	-2.431		#NAME?
B	D450L	17.3	-1.376	Destabilizing													554	-2.284		#NAME?
B	D450I	17.3	-1.376	Destabilizing													554	-1.948		#NAME?
B	F740M	0.7	-1.376	Destabilizing													554	-1.952		#NAME?
B	Q753L	2.3	-1.376	Destabilizing													554	-1.902		#NAME?
B	Q753I	2.3	-1.376	Destabilizing													554	-1.975		#NAME?
B	I657A	1.3	-1.376	Destabilizing													554	-2.038		#NAME?
B	I657S	1.3	-1.376	Destabilizing													554	-1.894		#NAME?
B	I657M	1.3	-1.375	Destabilizing													556	-1.68		#NAME?
B	L441E	21.7	-1.374	Destabilizing													556	-3.867		#NAME?
B	F740Q	0.7	-1.374	Destabilizing													556	-3.866		#NAME?
B	D450V	17.3	-1.373	Destabilizing													556	-3.454		#NAME?
B	D450P	17.3	-1.373	Destabilizing													556	-3.462		#NAME?
B	F740T	0.7	-1.373	Destabilizing													556	-3.079		#NAME?
B	P755T	0.4	-1.373	Destabilizing													556	-3.805		#NAME?
B	H653C	0.8	-1.373	Destabilizing													556	-3.748		#NAME?
B	I657K	1.3	-1.372	Destabilizing													556	-3.748		#NAME?
B	F740S	0.7	-1.371	Destabilizing													556	-3.709		#NAME?
B	F740E	0.7	-1.371	Destabilizing													556	-3.805		#NAME?
B	Q753V	2.3	-1.371	Destabilizing													556	-2.523		#NAME?
B	Q753P	2.3	-1.371	Destabilizing													556	-1.774		#NAME?
B	I657G	1.3	-1.371	Destabilizing													556	-3.223		#NAME?
B	F740D	0.7	-1.37	Destabilizing													556	-3.196		#NAME?
B	D450N	17.3	-1.369	Destabilizing													556	-3.266		#NAME?
B	L746Y	1	-1.369	Destabilizing													556	-3.428		#NAME?
B	F424L	5	-1.368	Destabilizing													556	-2.825		#NAME?
B	F424I	5	-1.368	Destabilizing													556	-3.468		#NAME?
B	D745L	32.2	-1.368	Destabilizing													557	-3.149		#NAME?
B	D745I	32.2	-1.368	Destabilizing													557	-1.287		#NAME?
B	D450Q	17.3	-1.367	Destabilizing													557	-1.287		#NAME?
B	L746F	1	-1.367	Destabilizing													557	-1.287		#NAME?
B	Q753M	2.3	-1.367	Destabilizing													557	-1.287		#NAME?
B	Q753K	2.3	-1.367	Destabilizing													557	-1.287		#NAME?
B	P755S	0.4	-1.367	Destabilizing													557	-1.287		#NAME?
B	G773Q	39.5	-1.367	Destabilizing													557	-1.287		#NAME?
B	H653D	0.8	-1.367	Destabilizing													557	-1.287		#NAME?
B	H653E	0.8	-1.367	Destabilizing													557	-1.287		#NAME?
B	D450A	17.3	-1.365	Destabilizing													557	-1.287		#NAME?
B	D450K	17.3	-1.365	Destabilizing													557	-1.287		#NAME?
B	Y672R	2.1	-1.364	Destabilizing													557	-1.287		#NAME?
B	F740C	0.7	-1.364	Destabilizing													557	-1.287		#NAME?
B	I222C	16.8	-1.362	Destabilizing													557	-1.287		#NAME?
B	F673L	32.3	-1.362	Destabilizing													557	-1.287		#NAME?
B	F673I	32.3	-1.362	Destabilizing													557	-1.287		#NAME?
B	D450G	17.3	-1.36	Destabilizing													557	-1.287		#NAME?
B	D450M	17.3	-1.36	Destabilizing													557	-1.287		#NAME?
B	Q753A	2.3	-1.36	Destabilizing													565	-1.287		#NAME?
B	G550F	18.5	-1.359	Destabilizing													565	-1.604		#NAME?
B	Q753T	2.3	-1.357	Destabilizing													565	-1.67		#NAME?
B	F740N	0.7	-1.355	Destabilizing													565	-1.426		#NAME?
B	Q753G	2.3	-1.354	Destabilizing													565	-1.351		#NAME?
B	F777C	20	-1.353	Destabilizing													565	-1.069		#NAME?
B	H653W	0.8	-1.352	Destabilizing													565	-1.894		#NAME?
B	V565S	3	-1.351	Destabilizing													565	-1.894		#NAME?
B	V778E	0	-1.35	Destabilizing													565	-1.699		#NAME?
B	F424W	5	-1.349	Destabilizing													565	-1.816		#NAME?
B	F740Y	0.7	-1.349	Destabilizing													565	-2.278		#NAME?
B	I657C	1.3	-1.349	Destabilizing													565	-2.451		#NAME?
B	L746W	1	-1.348	Destabilizing													565	-2.823		#NAME?
B	Q753S	2.3	-1.348	Destabilizing													565	-1.487		#NAME?
B	F740K	0.7	-1.347	Destabilizing													565	-1.522		#NAME?
B	P299F	37.6	-1.344	Destabilizing													565	-1.534		#NAME?
B	D450T	17.3	-1.344	Destabilizing													565	-1.459		#NAME?
B	L240K	12.8	-1.341	Destabilizing													565	-2.328		#NAME?
B	H653R	0.8	-1.341	Destabilizing													565	-1.851		#NAME?
B	G236V	26.2	-1.338	Destabilizing													585	-2.307		#NAME?
B	G236P	26.2	-1.338	Destabilizing													585	-0.603		#NAME?
B	D450S	17.3	-1.338	Destabilizing													585	-0.656		#NAME?
B	Q753C	2.3	-1.338	Destabilizing													585	-0.12		#NAME?
B	P755C	0.4	-1.336	Destabilizing													585	-0.022		#NAME?
B	V736S	12.5	-1.332	Destabilizing													585	-0.223		#NAME?
B	F673V	32.3	-1.328	Destabilizing													585	-0.773		#NAME?
B	F673P	32.3	-1.328	Destabilizing													585	-0.837		#NAME?
B	F740W	0.7	-1.327	Destabilizing													585	-0.669		#NAME?
B	M294C	42.2	-1.326	Destabilizing													585	-0.773		#NAME?
B	D450C	17.3	-1.325	Destabilizing													585	-0.399		#NAME?
B	Y672N	2.1	-1.32	Destabilizing													585	-0.452		#NAME?
B	F424K	5	-1.319	Destabilizing													585	-0.502		#NAME?
B	G236Y	26.2	-1.316	Destabilizing													585	-0.336		#NAME?
B	V778D	0	-1.316	Destabilizing													585	-0.442		#NAME?
B	L240V	12.8	-1.312	Destabilizing													585	-0.449		#NAME?
B	L240P	12.8	-1.312	Destabilizing													585	-0.386		#NAME?
B	F740R	0.7	-1.312	Destabilizing													585	0.23		#NAME?
B	L441V	21.7	-1.309	Destabilizing													585	-0.394		#NAME?
B	L441P	21.7	-1.309	Destabilizing													594	-0.577		#NAME?
B	E249Q	12.2	-1.308	Destabilizing													594	-2.135		#NAME?
B	L746H	1	-1.306	Destabilizing													594	-1.512		#NAME?
B	I756W	0	-1.306	Destabilizing													594	-1.427		#NAME?
B	A448Y	0	-1.304	Destabilizing													594	-1.243		#NAME?
B	A448W	0	-1.304	Destabilizing													594	-2.257		#NAME?
B	A448F	0	-1.303	Destabilizing													594	-2.322		#NAME?
B	Y672Q	2.1	-1.303	Destabilizing													594	-2.322		#NAME?
B	F740H	0.7	-1.303	Destabilizing													594	-2.236		#NAME?
B	I756Y	0	-1.302	Destabilizing													594	-2.257		#NAME?
B	I756H	0	-1.302	Destabilizing													594	-2.502		#NAME?
B	G295T	54.7	-1.301	Destabilizing													594	-2.675		#NAME?
B	A448L	0	-1.301	Destabilizing													594	-3.023		#NAME?
B	A448I	0	-1.301	Destabilizing													594	-1.497		#NAME?
B	A448H	0	-1.301	Destabilizing													594	-1.53		#NAME?
B	P299H	37.6	-1.3	Destabilizing													594	-1.527		#NAME?
B	A448V	0	-1.3	Destabilizing													594	-1.484		#NAME?
B	A448P	0	-1.3	Destabilizing													594	-2.734		#NAME?
B	I756F	0	-1.3	Destabilizing													594	-2.112		#NAME?
B	A448G	0	-1.299	Destabilizing													598	-2.665		#NAME?
B	A448D	0	-1.299	Destabilizing													598	-1.287		#NAME?
B	A448E	0	-1.299	Destabilizing													598	-1.287		#NAME?
B	M759C	0	-1.299	Destabilizing													598	-1.287		#NAME?
B	A448N	0	-1.298	Destabilizing													598	-1.287		#NAME?
B	A448Q	0	-1.298	Destabilizing													598	-1.287		#NAME?
B	A448K	0	-1.298	Destabilizing													598	-1.287		#NAME?
B	I756R	0	-1.298	Destabilizing													598	-1.287		#NAME?
B	A448T	0	-1.297	Destabilizing													598	-1.287		#NAME?
B	A448S	0	-1.297	Destabilizing													598	-1.287		#NAME?
B	A448M	0	-1.297	Destabilizing													598	-1.287		#NAME?
B	A448R	0	-1.297	Destabilizing													598	-1.287		#NAME?
B	M759G	0	-1.297	Destabilizing													598	-1.287		#NAME?
B	M759A	0	-1.297	Destabilizing													598	-1.287		#NAME?
B	M759V	0	-1.296	Destabilizing													598	-1.287		#NAME?
B	M759L	0	-1.296	Destabilizing													598	-1.287		#NAME?
B	M759I	0	-1.296	Destabilizing													598	-1.287		#NAME?
B	M759P	0	-1.296	Destabilizing													598	-1.287		#NAME?
B	I756D	0	-1.295	Destabilizing													598	-1.287		#NAME?
B	I756E	0	-1.295	Destabilizing													599	-1.287		#NAME?
B	M759T	0	-1.295	Destabilizing													599	-1.287		#NAME?
B	M759S	0	-1.295	Destabilizing													599	-1.287		#NAME?
B	M759Q	0	-1.295	Destabilizing													599	-1.287		#NAME?
B	L770Y	6	-1.295	Destabilizing													599	-1.287		#NAME?
B	S622G	46.9	-1.295	Destabilizing													599	-1.287		#NAME?
B	S622A	46.9	-1.295	Destabilizing													599	-1.287		#NAME?
B	S622V	46.9	-1.295	Destabilizing													599	-1.287		#NAME?
B	S622L	46.9	-1.295	Destabilizing													599	-1.287		#NAME?
B	S622I	46.9	-1.295	Destabilizing													599	-1.287		#NAME?
B	S622P	46.9	-1.295	Destabilizing													599	-1.287		#NAME?
B	A448C	0	-1.294	Destabilizing													599	-1.287		#NAME?
B	M759D	0	-1.294	Destabilizing													599	-1.287		#NAME?
B	M759E	0	-1.294	Destabilizing													599	-1.287		#NAME?
B	S622T	46.9	-1.294	Destabilizing													599	-1.287		#NAME?
B	S622F	46.9	-1.294	Destabilizing													599	-1.287		#NAME?
B	S622Y	46.9	-1.294	Destabilizing													599	-1.287		#NAME?
B	S622Q	46.9	-1.294	Destabilizing													599	-1.287		#NAME?
B	I756K	0	-1.293	Destabilizing													599	-1.287		#NAME?
B	M759N	0	-1.293	Destabilizing													600	-1.287		#NAME?
B	S622M	46.9	-1.293	Destabilizing													600	-1.287		#NAME?
B	S622W	46.9	-1.293	Destabilizing													600	-1.287		#NAME?
B	S622N	46.9	-1.293	Destabilizing													600	-1.287		#NAME?
B	S622K	46.9	-1.293	Destabilizing													600	-1.287		#NAME?
B	I756N	0	-1.292	Destabilizing													600	-1.287		#NAME?
B	M759K	0	-1.292	Destabilizing													600	-1.287		#NAME?
B	S622C	46.9	-1.292	Destabilizing													600	-1.287		#NAME?
B	S622D	46.9	-1.292	Destabilizing													600	-1.287		#NAME?
B	S622E	46.9	-1.292	Destabilizing													600	-1.287		#NAME?
B	S622H	46.9	-1.292	Destabilizing													600	-1.287		#NAME?
B	L648W	2.3	-1.292	Destabilizing													600	-1.287		#NAME?
B	E249K	12.2	-1.291	Destabilizing													600	-1.287		#NAME?
B	I756Q	0	-1.291	Destabilizing													600	-1.287		#NAME?
B	M759F	0	-1.291	Destabilizing													600	-1.287		#NAME?
B	S622R	46.9	-1.291	Destabilizing													600	-1.287		#NAME?
B	L648Y	2.3	-1.291	Destabilizing													600	-1.287		#NAME?
B	L648H	2.3	-1.291	Destabilizing													600	-1.287		#NAME?
B	F247Y	0.2	-1.29	Destabilizing													600	-1.287		#NAME?
B	F247W	0.2	-1.29	Destabilizing													601	-1.287		#NAME?
B	F247D	0.2	-1.29	Destabilizing													601	-1.287		#NAME?
B	F247E	0.2	-1.29	Destabilizing													601	-1.287		#NAME?
B	M759Y	0	-1.29	Destabilizing													601	-1.287		#NAME?
B	M759R	0	-1.29	Destabilizing													601	-1.287		#NAME?
B	G621A	26.5	-1.29	Destabilizing													601	-1.287		#NAME?
B	G621V	26.5	-1.29	Destabilizing													601	-1.287		#NAME?
B	G621L	26.5	-1.29	Destabilizing													601	-1.287		#NAME?
B	G621I	26.5	-1.29	Destabilizing													601	-1.287		#NAME?
B	G621P	26.5	-1.29	Destabilizing													601	-1.287		#NAME?
B	G621F	26.5	-1.29	Destabilizing													601	-1.287		#NAME?
B	G621Y	26.5	-1.29	Destabilizing													601	-1.287		#NAME?
B	Q646G	4.1	-1.29	Destabilizing													601	-1.287		#NAME?
B	Q646A	4.1	-1.29	Destabilizing													601	-1.287		#NAME?
B	Q646V	4.1	-1.29	Destabilizing													601	-1.287		#NAME?
B	Q646L	4.1	-1.29	Destabilizing													601	-1.287		#NAME?
B	Q646I	4.1	-1.29	Destabilizing													601	-1.287		#NAME?
B	Q646P	4.1	-1.29	Destabilizing													601	-1.287		#NAME?
B	Q646F	4.1	-1.29	Destabilizing													601	-1.287		#NAME?
B	Q646Y	4.1	-1.29	Destabilizing													602	-1.287		#NAME?
B	Q646W	4.1	-1.29	Destabilizing													602	-1.287		#NAME?
B	Q646N	4.1	-1.29	Destabilizing													602	-1.287		#NAME?
B	L648F	2.3	-1.29	Destabilizing													602	-1.287		#NAME?
B	L648R	2.3	-1.29	Destabilizing													602	-1.287		#NAME?
B	F247T	0.2	-1.289	Destabilizing													602	-1.287		#NAME?
B	F247S	0.2	-1.289	Destabilizing													602	-1.287		#NAME?
B	F247C	0.2	-1.289	Destabilizing													602	-1.287		#NAME?
B	F247V	0.2	-1.289	Destabilizing													602	-1.287		#NAME?
B	F247L	0.2	-1.289	Destabilizing													602	-1.287		#NAME?
B	F247I	0.2	-1.289	Destabilizing													602	-1.287		#NAME?
B	F247P	0.2	-1.289	Destabilizing													602	-1.287		#NAME?
B	F247Q	0.2	-1.289	Destabilizing													602	-1.287		#NAME?
B	F247K	0.2	-1.289	Destabilizing													602	-1.287		#NAME?
B	S301G	6.1	-1.289	Destabilizing													602	-1.287		#NAME?
B	S301A	6.1	-1.289	Destabilizing													602	-1.287		#NAME?
B	S301T	6.1	-1.289	Destabilizing													602	-1.287		#NAME?
B	S301V	6.1	-1.289	Destabilizing													602	-1.287		#NAME?
B	S301L	6.1	-1.289	Destabilizing													602	-1.287		#NAME?
B	S301I	6.1	-1.289	Destabilizing													603	-1.287		#NAME?
B	S301M	6.1	-1.289	Destabilizing													603	-1.287		#NAME?
B	S301P	6.1	-1.289	Destabilizing													603	-1.287		#NAME?
B	S301F	6.1	-1.289	Destabilizing													603	-1.287		#NAME?
B	S301Y	6.1	-1.289	Destabilizing													603	-1.287		#NAME?
B	S301W	6.1	-1.289	Destabilizing													603	-1.287		#NAME?
B	S301D	6.1	-1.289	Destabilizing													603	-1.287		#NAME?
B	S301E	6.1	-1.289	Destabilizing													603	-1.287		#NAME?
B	S301N	6.1	-1.289	Destabilizing													603	-1.287		#NAME?
B	S301Q	6.1	-1.289	Destabilizing													603	-1.287		#NAME?
B	S301H	6.1	-1.289	Destabilizing													603	-1.287		#NAME?
B	S301K	6.1	-1.289	Destabilizing													603	-1.287		#NAME?
B	I756L	0	-1.289	Destabilizing													603	-1.287		#NAME?
B	M759W	0	-1.289	Destabilizing													603	-1.287		#NAME?
B	G621T	26.5	-1.289	Destabilizing													603	-1.287		#NAME?
B	G621S	26.5	-1.289	Destabilizing													603	-1.287		#NAME?
B	G621M	26.5	-1.289	Destabilizing													603	-1.287		#NAME?
B	G621W	26.5	-1.289	Destabilizing													603	-1.287		#NAME?
B	G621D	26.5	-1.289	Destabilizing													603	-1.287		#NAME?
B	G621N	26.5	-1.289	Destabilizing													604	-1.287		#NAME?
B	G621Q	26.5	-1.289	Destabilizing													604	-1.287		#NAME?
B	G621H	26.5	-1.289	Destabilizing													604	-1.287		#NAME?
B	Q646T	4.1	-1.289	Destabilizing													604	-1.287		#NAME?
B	Q646S	4.1	-1.289	Destabilizing													604	-1.287		#NAME?
B	Q646C	4.1	-1.289	Destabilizing													604	-1.287		#NAME?
B	Q646M	4.1	-1.289	Destabilizing													604	-1.287		#NAME?
B	Q646D	4.1	-1.289	Destabilizing													604	-1.287		#NAME?
B	Q646E	4.1	-1.289	Destabilizing													604	-1.287		#NAME?
B	Q646H	4.1	-1.289	Destabilizing													604	-1.287		#NAME?
B	Q646K	4.1	-1.289	Destabilizing													604	-1.287		#NAME?
B	Q646R	4.1	-1.289	Destabilizing													604	-1.287		#NAME?
B	L648D	2.3	-1.289	Destabilizing													604	-1.287		#NAME?
B	L648E	2.3	-1.289	Destabilizing													604	-1.287		#NAME?
B	L648N	2.3	-1.289	Destabilizing													604	-1.287		#NAME?
B	L648K	2.3	-1.289	Destabilizing													604	-1.287		#NAME?
B	F247G	0.2	-1.288	Destabilizing													604	-1.287		#NAME?
B	F247A	0.2	-1.288	Destabilizing													604	-1.287		#NAME?
B	F247M	0.2	-1.288	Destabilizing													604	-1.287		#NAME?
B	F247N	0.2	-1.288	Destabilizing													605	-1.287		#NAME?
B	S301C	6.1	-1.288	Destabilizing													605	-1.287		#NAME?
B	S301R	6.1	-1.288	Destabilizing													605	-1.287		#NAME?
B	D752W	0.1	-1.288	Destabilizing													605	-1.287		#NAME?
B	D752E	0.1	-1.288	Destabilizing													605	-1.287		#NAME?
B	I756T	0	-1.288	Destabilizing													605	-1.287		#NAME?
B	I756V	0	-1.288	Destabilizing													605	-1.287		#NAME?
B	I756M	0	-1.288	Destabilizing													605	-1.287		#NAME?
B	I756P	0	-1.288	Destabilizing													605	-1.287		#NAME?
B	M759H	0	-1.288	Destabilizing													605	-1.287		#NAME?
B	G621C	26.5	-1.288	Destabilizing													605	-1.287		#NAME?
B	G621E	26.5	-1.288	Destabilizing													605	-1.287		#NAME?
B	G621K	26.5	-1.288	Destabilizing													605	-1.287		#NAME?
B	G621R	26.5	-1.288	Destabilizing													605	-1.287		#NAME?
B	L648T	2.3	-1.288	Destabilizing													605	-1.287		#NAME?
B	L648S	2.3	-1.288	Destabilizing													605	-1.287		#NAME?
B	L648V	2.3	-1.288	Destabilizing													605	-1.287		#NAME?
B	L648I	2.3	-1.288	Destabilizing													605	-1.287		#NAME?
B	L648P	2.3	-1.288	Destabilizing													605	-1.287		#NAME?
B	L648Q	2.3	-1.288	Destabilizing													606	-1.287		#NAME?
B	F247H	0.2	-1.287	Destabilizing													606	-1.287		#NAME?
B	F247R	0.2	-1.287	Destabilizing													606	-1.287		#NAME?
B	Y300G	5.1	-1.287	Destabilizing													606	-1.287		#NAME?
B	Y300A	5.1	-1.287	Destabilizing													606	-1.287		#NAME?
B	Y300T	5.1	-1.287	Destabilizing													606	-1.287		#NAME?
B	Y300S	5.1	-1.287	Destabilizing													606	-1.287		#NAME?
B	Y300C	5.1	-1.287	Destabilizing													606	-1.287		#NAME?
B	Y300V	5.1	-1.287	Destabilizing													606	-1.287		#NAME?
B	Y300L	5.1	-1.287	Destabilizing													606	-1.287		#NAME?
B	Y300I	5.1	-1.287	Destabilizing													606	-1.287		#NAME?
B	Y300M	5.1	-1.287	Destabilizing													606	-1.287		#NAME?
B	Y300P	5.1	-1.287	Destabilizing													606	-1.287		#NAME?
B	Y300F	5.1	-1.287	Destabilizing													606	-1.287		#NAME?
B	Y300W	5.1	-1.287	Destabilizing													606	-1.287		#NAME?
B	Y300D	5.1	-1.287	Destabilizing													606	-1.287		#NAME?
B	Y300E	5.1	-1.287	Destabilizing													606	-1.287		#NAME?
B	Y300N	5.1	-1.287	Destabilizing													606	-1.287		#NAME?
B	Y300Q	5.1	-1.287	Destabilizing													606	-1.287		#NAME?
B	Y300H	5.1	-1.287	Destabilizing													607	-1.287		#NAME?
B	Y300K	5.1	-1.287	Destabilizing													607	-1.287		#NAME?
B	Y300R	5.1	-1.287	Destabilizing													607	-1.287		#NAME?
B	M451G	0.1	-1.287	Destabilizing													607	-1.287		#NAME?
B	M451A	0.1	-1.287	Destabilizing													657	-1.287		#NAME?
B	M451T	0.1	-1.287	Destabilizing													657	-1.393		#NAME?
B	M451S	0.1	-1.287	Destabilizing													657	-1.375		#NAME?
B	M451C	0.1	-1.287	Destabilizing													657	-1.388		#NAME?
B	M451V	0.1	-1.287	Destabilizing													657	-1.413		#NAME?
B	M451L	0.1	-1.287	Destabilizing													657	-1.429		#NAME?
B	M451I	0.1	-1.287	Destabilizing													657	-1.454		#NAME?
B	M451P	0.1	-1.287	Destabilizing													657	-1.44		#NAME?
B	M451F	0.1	-1.287	Destabilizing													657	-1.443		#NAME?
B	M451Y	0.1	-1.287	Destabilizing													657	-1.398		#NAME?
B	M451W	0.1	-1.287	Destabilizing													657	-1.404		#NAME?
B	M451D	0.1	-1.287	Destabilizing													657	-1.39		#NAME?
B	M451E	0.1	-1.287	Destabilizing													657	-1.372		#NAME?
B	M451N	0.1	-1.287	Destabilizing													658	-1.394		#NAME?
B	M451Q	0.1	-1.287	Destabilizing													658	-1.753		#NAME?
B	M451H	0.1	-1.287	Destabilizing													658	-1.766		#NAME?
B	M451K	0.1	-1.287	Destabilizing													658	-0.499		#NAME?
B	M451R	0.1	-1.287	Destabilizing													658	-0.46		#NAME?
B	V452G	0	-1.287	Destabilizing													658	-1.001		#NAME?
B	V452A	0	-1.287	Destabilizing													658	-1.784		#NAME?
B	V452T	0	-1.287	Destabilizing													658	-1.789		#NAME?
B	V452S	0	-1.287	Destabilizing													658	-1.789		#NAME?
B	V452C	0	-1.287	Destabilizing													658	-2.359		#NAME?
B	V452L	0	-1.287	Destabilizing													658	-1.784		#NAME?
B	V452I	0	-1.287	Destabilizing													658	-0.917		#NAME?
B	V452M	0	-1.287	Destabilizing													658	-1.111		#NAME?
B	V452P	0	-1.287	Destabilizing													658	-0.882		#NAME?
B	V452F	0	-1.287	Destabilizing													658	-0.772		#NAME?
B	V452Y	0	-1.287	Destabilizing													658	-0.795		#NAME?
B	V452W	0	-1.287	Destabilizing													658	-0.773		#NAME?
B	V452D	0	-1.287	Destabilizing													658	-0.742		#NAME?
B	V452E	0	-1.287	Destabilizing													658	-1.052		#NAME?
B	V452N	0	-1.287	Destabilizing													661	-2.33		#NAME?
B	V452Q	0	-1.287	Destabilizing													661	-2.196		#NAME?
B	V452H	0	-1.287	Destabilizing													661	-2.202		#NAME?
B	V452K	0	-1.287	Destabilizing													661	-2.389		#NAME?
B	V452R	0	-1.287	Destabilizing													661	-2.358		#NAME?
B	H557G	0	-1.287	Destabilizing													661	-2.207		#NAME?
B	H557A	0	-1.287	Destabilizing													661	-2.206		#NAME?
B	H557T	0	-1.287	Destabilizing													661	-2.205		#NAME?
B	H557S	0	-1.287	Destabilizing													661	-2.205		#NAME?
B	H557C	0	-1.287	Destabilizing													661	-2.249		#NAME?
B	H557V	0	-1.287	Destabilizing													661	-2.206		#NAME?
B	H557L	0	-1.287	Destabilizing													661	-2.36		#NAME?
B	H557I	0	-1.287	Destabilizing													661	-2.463		#NAME?
B	H557M	0	-1.287	Destabilizing													661	-2.503		#NAME?
B	H557P	0	-1.287	Destabilizing													661	-1.898		#NAME?
B	H557F	0	-1.287	Destabilizing													661	-2.422		#NAME?
B	H557Y	0	-1.287	Destabilizing													661	-2.349		#NAME?
B	H557W	0	-1.287	Destabilizing													661	-2.185		#NAME?
B	H557D	0	-1.287	Destabilizing													661	-2.398		#NAME?
B	H557E	0	-1.287	Destabilizing													662	-2.543		#NAME?
B	H557N	0	-1.287	Destabilizing													662	-0.875		#NAME?
B	H557Q	0	-1.287	Destabilizing													662	-0.961		#NAME?
B	H557K	0	-1.287	Destabilizing													662	-0.957		#NAME?
B	H557R	0	-1.287	Destabilizing													662	-0.791		#NAME?
B	D598G	0	-1.287	Destabilizing													662	-0.93		#NAME?
B	D598A	0	-1.287	Destabilizing													662	-1.163		#NAME?
B	D598T	0	-1.287	Destabilizing													662	-1.278		#NAME?
B	D598S	0	-1.287	Destabilizing													662	-1.216		#NAME?
B	D598C	0	-1.287	Destabilizing													662	-1.163		#NAME?
B	D598V	0	-1.287	Destabilizing													662	-0.741		#NAME?
B	D598L	0	-1.287	Destabilizing													662	-0.946		#NAME?
B	D598I	0	-1.287	Destabilizing													662	-1.017		#NAME?
B	D598M	0	-1.287	Destabilizing													662	-0.692		#NAME?
B	D598P	0	-1.287	Destabilizing													662	-0.853		#NAME?
B	D598F	0	-1.287	Destabilizing													662	-1.163		#NAME?
B	D598Y	0	-1.287	Destabilizing													662	-1.126		#NAME?
B	D598W	0	-1.287	Destabilizing													662	-0.922		#NAME?
B	D598E	0	-1.287	Destabilizing													662	-1.797		#NAME?
B	D598N	0	-1.287	Destabilizing													667	-2.174		#NAME?
B	D598Q	0	-1.287	Destabilizing													667	-5.713		#NAME?
B	D598H	0	-1.287	Destabilizing													667	-5.739		#NAME?
B	D598K	0	-1.287	Destabilizing													667	-5.244		#NAME?
B	D598R	0	-1.287	Destabilizing													667	-4.058		#NAME?
B	I599G	0.5	-1.287	Destabilizing													667	-5.73		#NAME?
B	I599A	0.5	-1.287	Destabilizing													667	-5.695		#NAME?
B	I599T	0.5	-1.287	Destabilizing													667	-5.695		#NAME?
B	I599S	0.5	-1.287	Destabilizing													667	-4.633		#NAME?
B	I599C	0.5	-1.287	Destabilizing													667	-5.73		#NAME?
B	I599V	0.5	-1.287	Destabilizing													667	-5.757		#NAME?
B	I599L	0.5	-1.287	Destabilizing													667	-5.892		#NAME?
B	I599M	0.5	-1.287	Destabilizing													667	-5.496		#NAME?
B	I599P	0.5	-1.287	Destabilizing													667	-5.084		#NAME?
B	I599F	0.5	-1.287	Destabilizing													667	-5.066		#NAME?
B	I599Y	0.5	-1.287	Destabilizing													667	-5.213		#NAME?
B	I599W	0.5	-1.287	Destabilizing													667	-5.341		#NAME?
B	I599D	0.5	-1.287	Destabilizing													667	-4.836		#NAME?
B	I599E	0.5	-1.287	Destabilizing													667	-5.09		#NAME?
B	I599N	0.5	-1.287	Destabilizing													668	-4.404		#NAME?
B	I599Q	0.5	-1.287	Destabilizing													668	-5.252		#NAME?
B	I599H	0.5	-1.287	Destabilizing													668	-5.209		#NAME?
B	I599K	0.5	-1.287	Destabilizing													668	-4.025		#NAME?
B	I599R	0.5	-1.287	Destabilizing													668	-4.046		#NAME?
B	D600G	0	-1.287	Destabilizing													668	-3.182		#NAME?
B	D600A	0	-1.287	Destabilizing													668	-5.085		#NAME?
B	D600T	0	-1.287	Destabilizing													668	-5.006		#NAME?
B	D600S	0	-1.287	Destabilizing													668	-5.006		#NAME?
B	D600C	0	-1.287	Destabilizing													668	-3.971		#NAME?
B	D600V	0	-1.287	Destabilizing													668	-5.085		#NAME?
B	D600L	0	-1.287	Destabilizing													668	-4.831		#NAME?
B	D600I	0	-1.287	Destabilizing													668	-4.426		#NAME?
B	D600M	0	-1.287	Destabilizing													668	-4.236		#NAME?
B	D600P	0	-1.287	Destabilizing													668	-3.294		#NAME?
B	D600F	0	-1.287	Destabilizing													668	-2.983		#NAME?
B	D600Y	0	-1.287	Destabilizing													668	-3.392		#NAME?
B	D600W	0	-1.287	Destabilizing													668	-3.338		#NAME?
B	D600E	0	-1.287	Destabilizing													668	-4.028		#NAME?
B	D600N	0	-1.287	Destabilizing													669	-2.982		#NAME?
B	D600Q	0	-1.287	Destabilizing													669	-1.762		#NAME?
B	D600H	0	-1.287	Destabilizing													669	-1.732		#NAME?
B	D600K	0	-1.287	Destabilizing													669	-0.725		#NAME?
B	D600R	0	-1.287	Destabilizing													669	-0.676		#NAME?
B	H601G	0	-1.287	Destabilizing													669	-0.322		#NAME?
B	H601A	0	-1.287	Destabilizing													669	-1.68		#NAME?
B	H601T	0	-1.287	Destabilizing													669	-1.662		#NAME?
B	H601S	0	-1.287	Destabilizing													669	-1.575		#NAME?
B	H601C	0	-1.287	Destabilizing													669	-1.68		#NAME?
B	H601V	0	-1.287	Destabilizing													669	-0.808		#NAME?
B	H601L	0	-1.287	Destabilizing													669	-1.108		#NAME?
B	H601I	0	-1.287	Destabilizing													669	-1.231		#NAME?
B	H601M	0	-1.287	Destabilizing													669	-0.286		#NAME?
B	H601P	0	-1.287	Destabilizing													669	-0.281		#NAME?
B	H601F	0	-1.287	Destabilizing													669	-0.579		#NAME?
B	H601Y	0	-1.287	Destabilizing													669	-0.512		#NAME?
B	H601W	0	-1.287	Destabilizing													669	-1.653		#NAME?
B	H601D	0	-1.287	Destabilizing													669	-1.608		#NAME?
B	H601E	0	-1.287	Destabilizing													670	-2.426		#NAME?
B	H601N	0	-1.287	Destabilizing													670	-0.655		#NAME?
B	H601Q	0	-1.287	Destabilizing													670	-0.871		#NAME?
B	H601K	0	-1.287	Destabilizing													670	-0.706		#NAME?
B	H601R	0	-1.287	Destabilizing													670	-1.195		#NAME?
B	R602G	0	-1.287	Destabilizing													670	-0.936		#NAME?
B	R602A	0	-1.287	Destabilizing													670	-1.046		#NAME?
B	R602T	0	-1.287	Destabilizing													670	-1.046		#NAME?
B	R602S	0	-1.287	Destabilizing													670	-1.094		#NAME?
B	R602C	0	-1.287	Destabilizing													670	-0.936		#NAME?
B	R602V	0	-1.287	Destabilizing													670	-0.531		#NAME?
B	R602L	0	-1.287	Destabilizing													670	-0.522		#NAME?
B	R602I	0	-1.287	Destabilizing													670	-0.731		#NAME?
B	R602M	0	-1.287	Destabilizing													670	-1.557		#NAME?
B	R602P	0	-1.287	Destabilizing													670	-1.72		#NAME?
B	R602F	0	-1.287	Destabilizing													670	-1.105		#NAME?
B	R602Y	0	-1.287	Destabilizing													670	-1.206		#NAME?
B	R602W	0	-1.287	Destabilizing													670	-0.411		#NAME?
B	R602D	0	-1.287	Destabilizing													670	-1.641		#NAME?
B	R602E	0	-1.287	Destabilizing													672	-1.694		#NAME?
B	R602N	0	-1.287	Destabilizing													672	-0.69		#NAME?
B	R602Q	0	-1.287	Destabilizing													672	-0.758		#NAME?
B	R602H	0	-1.287	Destabilizing													672	-0.926		#NAME?
B	R602K	0	-1.287	Destabilizing													672	-0.843		#NAME?
B	G603A	3.5	-1.287	Destabilizing													672	-1.016		#NAME?
B	G603T	3.5	-1.287	Destabilizing													672	-0.907		#NAME?
B	G603S	3.5	-1.287	Destabilizing													672	-0.986		#NAME?
B	G603C	3.5	-1.287	Destabilizing													672	-0.986		#NAME?
B	G603V	3.5	-1.287	Destabilizing													672	-0.93		#NAME?
B	G603L	3.5	-1.287	Destabilizing													672	-0.907		#NAME?
B	G603I	3.5	-1.287	Destabilizing													672	-0.592		#NAME?
B	G603M	3.5	-1.287	Destabilizing													672	-0.887		#NAME?
B	G603P	3.5	-1.287	Destabilizing													672	-1.165		#NAME?
B	G603F	3.5	-1.287	Destabilizing													672	-1.242		#NAME?
B	G603Y	3.5	-1.287	Destabilizing													672	-1.32		#NAME?
B	G603W	3.5	-1.287	Destabilizing													672	-1.303		#NAME?
B	G603D	3.5	-1.287	Destabilizing													672	-0.374		#NAME?
B	G603E	3.5	-1.287	Destabilizing													672	-1.283		#NAME?
B	G603N	3.5	-1.287	Destabilizing													673	-1.364		#NAME?
B	G603Q	3.5	-1.287	Destabilizing													673	-1.204		#NAME?
B	G603H	3.5	-1.287	Destabilizing													673	-1.249		#NAME?
B	G603K	3.5	-1.287	Destabilizing													673	-1.76		#NAME?
B	G603R	3.5	-1.287	Destabilizing													673	-1.709		#NAME?
B	T604G	0.7	-1.287	Destabilizing													673	-1.233		#NAME?
B	T604A	0.7	-1.287	Destabilizing													673	-1.328		#NAME?
B	T604S	0.7	-1.287	Destabilizing													673	-1.362		#NAME?
B	T604C	0.7	-1.287	Destabilizing													673	-1.362		#NAME?
B	T604V	0.7	-1.287	Destabilizing													673	-1.102		#NAME?
B	T604L	0.7	-1.287	Destabilizing													673	-1.328		#NAME?
B	T604I	0.7	-1.287	Destabilizing													673	-0.893		#NAME?
B	T604M	0.7	-1.287	Destabilizing													673	-0.767		#NAME?
B	T604P	0.7	-1.287	Destabilizing													673	-1.525		#NAME?
B	T604F	0.7	-1.287	Destabilizing													673	-1.541		#NAME?
B	T604Y	0.7	-1.287	Destabilizing													673	-1.956		#NAME?
B	T604W	0.7	-1.287	Destabilizing													673	-1.965		#NAME?
B	T604D	0.7	-1.287	Destabilizing													673	-0.92		#NAME?
B	T604E	0.7	-1.287	Destabilizing													673	-2.231		#NAME?
B	T604N	0.7	-1.287	Destabilizing													715	-2.374		#NAME?
B	T604Q	0.7	-1.287	Destabilizing													715	-0.158		#NAME?
B	T604H	0.7	-1.287	Destabilizing													715	-0.217		#NAME?
B	T604K	0.7	-1.287	Destabilizing													715	-0.478		#NAME?
B	T604R	0.7	-1.287	Destabilizing													715	-0.254		#NAME?
B	N605G	0	-1.287	Destabilizing													715	-0.379		#NAME?
B	N605A	0	-1.287	Destabilizing													715	-0.48		#NAME?
B	N605T	0	-1.287	Destabilizing													715	-0.48		#NAME?
B	N605S	0	-1.287	Destabilizing													715	-0.205		#NAME?
B	N605C	0	-1.287	Destabilizing													715	-0.379		#NAME?
B	N605V	0	-1.287	Destabilizing													715	-0.688		#NAME?
B	N605L	0	-1.287	Destabilizing													715	-0.575		#NAME?
B	N605I	0	-1.287	Destabilizing													715	-0.955		#NAME?
B	N605M	0	-1.287	Destabilizing													715	-0.059		#NAME?
B	N605P	0	-1.287	Destabilizing													715	-0.195		#NAME?
B	N605F	0	-1.287	Destabilizing													715	-0.826		#NAME?
B	N605Y	0	-1.287	Destabilizing													715	-0.712		#NAME?
B	N605W	0	-1.287	Destabilizing													715	0.31		#NAME?
B	N605D	0	-1.287	Destabilizing													715	-0.823		#NAME?
B	N605E	0	-1.287	Destabilizing													717	-1.162		#NAME?
B	N605Q	0	-1.287	Destabilizing													717	-0.974		#NAME?
B	N605H	0	-1.287	Destabilizing													717	-0.998		#NAME?
B	N605K	0	-1.287	Destabilizing													717	-2.031		#NAME?
B	N605R	0	-1.287	Destabilizing													717	-1.975		#NAME?
B	N606G	0.9	-1.287	Destabilizing													717	-1.066		#NAME?
B	N606A	0.9	-1.287	Destabilizing													717	-1.11		#NAME?
B	N606T	0.9	-1.287	Destabilizing													717	-1.11		#NAME?
B	N606S	0.9	-1.287	Destabilizing													717	-0.561		#NAME?
B	N606C	0.9	-1.287	Destabilizing													717	-1.066		#NAME?
B	N606V	0.9	-1.287	Destabilizing													717	-0.9		#NAME?
B	N606L	0.9	-1.287	Destabilizing													717	-0.885		#NAME?
B	N606I	0.9	-1.287	Destabilizing													717	-0.948		#NAME?
B	N606M	0.9	-1.287	Destabilizing													717	-1.152		#NAME?
B	N606P	0.9	-1.287	Destabilizing													717	-1.245		#NAME?
B	N606F	0.9	-1.287	Destabilizing													717	-1.974		#NAME?
B	N606Y	0.9	-1.287	Destabilizing													717	-1.888		#NAME?
B	N606W	0.9	-1.287	Destabilizing													717	-0.674		#NAME?
B	N606D	0.9	-1.287	Destabilizing													717	-2.118		#NAME?
B	N606E	0.9	-1.287	Destabilizing													718	-1.985		#NAME?
B	N606Q	0.9	-1.287	Destabilizing													718	-1.656		#NAME?
B	N606H	0.9	-1.287	Destabilizing													718	-1.662		#NAME?
B	N606K	0.9	-1.287	Destabilizing													718	-1.583		#NAME?
B	N606R	0.9	-1.287	Destabilizing													718	-1.573		#NAME?
B	L607G	0	-1.287	Destabilizing													718	-1.518		#NAME?
B	L607A	0	-1.287	Destabilizing													718	-1.67		#NAME?
B	L607T	0	-1.287	Destabilizing													718	-1.671		#NAME?
B	L607S	0	-1.287	Destabilizing													718	-1.671		#NAME?
B	T749G	1	-1.287	Destabilizing													718	-1.598		#NAME?
B	T749A	1	-1.287	Destabilizing													718	-1.67		#NAME?
B	T749S	1	-1.287	Destabilizing													718	-1.722		#NAME?
B	T749C	1	-1.287	Destabilizing													718	-1.718		#NAME?
B	T749V	1	-1.287	Destabilizing													718	-1.715		#NAME?
B	T749L	1	-1.287	Destabilizing													718	-1.853		#NAME?
B	T749I	1	-1.287	Destabilizing													718	-1.609		#NAME?
B	T749M	1	-1.287	Destabilizing													718	-1.639		#NAME?
B	T749P	1	-1.287	Destabilizing													718	-1.613		#NAME?
B	T749F	1	-1.287	Destabilizing													718	-1.588		#NAME?
B	T749Y	1	-1.287	Destabilizing													719	-1.551		#NAME?
B	T749W	1	-1.287	Destabilizing													719	-1.634		#NAME?
B	T749D	1	-1.287	Destabilizing													719	-1.679		#NAME?
B	T749E	1	-1.287	Destabilizing													719	-0.947		#NAME?
B	T749N	1	-1.287	Destabilizing													719	-0.842		#NAME?
B	T749Q	1	-1.287	Destabilizing													719	0.026		#NAME?
B	T749H	1	-1.287	Destabilizing													719	-1.794		#NAME?
B	T749K	1	-1.287	Destabilizing													719	-1.865		#NAME?
B	T749R	1	-1.287	Destabilizing													719	-0.999		#NAME?
B	V750G	6	-1.287	Destabilizing													719	-1.794		#NAME?
B	V750A	6	-1.287	Destabilizing													719	-1.62		#NAME?
B	V750T	6	-1.287	Destabilizing													719	-1.834		#NAME?
B	V750S	6	-1.287	Destabilizing													719	-2.364		#NAME?
B	V750C	6	-1.287	Destabilizing													719	-1.429		#NAME?
B	V750L	6	-1.287	Destabilizing													719	-1.457		#NAME?
B	V750I	6	-1.287	Destabilizing													719	-0.894		#NAME?
B	V750M	6	-1.287	Destabilizing													719	-0.853		#NAME?
B	V750P	6	-1.287	Destabilizing													719	-2.376		#NAME?
B	V750F	6	-1.287	Destabilizing													719	-1.933		#NAME?
B	V750Y	6	-1.287	Destabilizing													721	-2.89		#NAME?
B	V750W	6	-1.287	Destabilizing													721	-0.402		#NAME?
B	V750D	6	-1.287	Destabilizing													721	-0.252		#NAME?
B	V750E	6	-1.287	Destabilizing													721	-0.113		#NAME?
B	V750N	6	-1.287	Destabilizing													721	-0.194		#NAME?
B	V750Q	6	-1.287	Destabilizing													721	-0.64		#NAME?
B	V750H	6	-1.287	Destabilizing													721	-0.731		#NAME?
B	V750K	6	-1.287	Destabilizing													721	-0.731		#NAME?
B	V750R	6	-1.287	Destabilizing													721	-0.372		#NAME?
B	L751T	7.3	-1.287	Destabilizing													721	-0.64		#NAME?
B	L751S	7.3	-1.287	Destabilizing													721	-0.187		#NAME?
B	L751C	7.3	-1.287	Destabilizing													721	-0.096		#NAME?
B	L751M	7.3	-1.287	Destabilizing													721	-0.197		#NAME?
B	L751F	7.3	-1.287	Destabilizing													721	-0.595		#NAME?
B	L751Y	7.3	-1.287	Destabilizing													721	-0.739		#NAME?
B	L751W	7.3	-1.287	Destabilizing													721	-0.427		#NAME?
B	L751D	7.3	-1.287	Destabilizing													721	-0.479		#NAME?
B	L751E	7.3	-1.287	Destabilizing													721	0.251		#NAME?
B	L751N	7.3	-1.287	Destabilizing													721	-0.749		#NAME?
B	L751Q	7.3	-1.287	Destabilizing													736	-1.023		#NAME?
B	L751H	7.3	-1.287	Destabilizing													736	-1.764		#NAME?
B	L751K	7.3	-1.287	Destabilizing													736	-1.779		#NAME?
B	L751R	7.3	-1.287	Destabilizing													736	-1.442		#NAME?
B	D752G	0.1	-1.287	Destabilizing													736	-1.332		#NAME?
B	D752A	0.1	-1.287	Destabilizing													736	-1.608		#NAME?
B	D752T	0.1	-1.287	Destabilizing													736	-1.862		#NAME?
B	D752S	0.1	-1.287	Destabilizing													736	-1.862		#NAME?
B	D752C	0.1	-1.287	Destabilizing													736	-2.388		#NAME?
B	D752V	0.1	-1.287	Destabilizing													736	-1.828		#NAME?
B	D752L	0.1	-1.287	Destabilizing													736	-1.111		#NAME?
B	D752I	0.1	-1.287	Destabilizing													736	-1.416		#NAME?
B	D752M	0.1	-1.287	Destabilizing													736	-1.439		#NAME?
B	D752P	0.1	-1.287	Destabilizing													736	-0.832		#NAME?
B	D752F	0.1	-1.287	Destabilizing													736	-0.908		#NAME?
B	D752Y	0.1	-1.287	Destabilizing													736	-1.456		#NAME?
B	D752N	0.1	-1.287	Destabilizing													736	-1.43		#NAME?
B	D752Q	0.1	-1.287	Destabilizing													736	-1.447		#NAME?
B	D752H	0.1	-1.287	Destabilizing													736	-2.155		#NAME?
B	D752K	0.1	-1.287	Destabilizing													739	-2.712		#NAME?
B	D752R	0.1	-1.287	Destabilizing													739	-2.73		#NAME?
B	I756S	0	-1.287	Destabilizing													739	-2.742		#NAME?
B	L607C	0	-1.287	Destabilizing													739	-2.714		#NAME?
B	L607V	0	-1.287	Destabilizing													739	-2.67		#NAME?
B	L607I	0	-1.287	Destabilizing													739	-2.486		#NAME?
B	L607M	0	-1.287	Destabilizing													739	-2.755		#NAME?
B	L607P	0	-1.287	Destabilizing													739	-2.755		#NAME?
B	L607F	0	-1.287	Destabilizing													739	-2.755		#NAME?
B	L607Y	0	-1.287	Destabilizing													739	-2.742		#NAME?
B	L607W	0	-1.287	Destabilizing													739	-2.755		#NAME?
B	L607D	0	-1.287	Destabilizing													739	-3.037		#NAME?
B	L607E	0	-1.287	Destabilizing													739	-3.132		#NAME?
B	L607N	0	-1.287	Destabilizing													739	-3.221		#NAME?
B	L607Q	0	-1.287	Destabilizing													739	-1.794		#NAME?
B	L607H	0	-1.287	Destabilizing													739	-2.642		#NAME?
B	L607K	0	-1.287	Destabilizing													739	-2.576		#NAME?
B	L607R	0	-1.287	Destabilizing													739	-2.664		#NAME?
B	Q609G	0	-1.287	Destabilizing													739	-2.813		#NAME?
B	Q609A	0	-1.287	Destabilizing													740	-2.936		#NAME?
B	Q609T	0	-1.287	Destabilizing													740	-1.396		#NAME?
B	Q609S	0	-1.287	Destabilizing													740	-1.398		#NAME?
B	Q609C	0	-1.287	Destabilizing													740	-1.373		#NAME?
B	Q609V	0	-1.287	Destabilizing													740	-1.371		#NAME?
B	Q609L	0	-1.287	Destabilizing													740	-1.364		#NAME?
B	Q609I	0	-1.287	Destabilizing													740	-1.399		#NAME?
B	Q609M	0	-1.287	Destabilizing													740	-1.399		#NAME?
B	Q609P	0	-1.287	Destabilizing													740	-1.399		#NAME?
B	Q609F	0	-1.287	Destabilizing													740	-1.376		#NAME?
B	Q609Y	0	-1.287	Destabilizing													740	-1.399		#NAME?
B	Q609W	0	-1.287	Destabilizing													740	-1.349		#NAME?
B	Q609D	0	-1.287	Destabilizing													740	-1.327		#NAME?
B	Q609E	0	-1.287	Destabilizing													740	-1.37		#NAME?
B	Q609N	0	-1.287	Destabilizing													740	-1.371		#NAME?
B	Q609H	0	-1.287	Destabilizing													740	-1.355		#NAME?
B	Q609K	0	-1.287	Destabilizing													740	-1.374		#NAME?
B	Q609R	0	-1.287	Destabilizing													740	-1.303		#NAME?
B	M610G	1.4	-1.287	Destabilizing													740	-1.347		#NAME?
B	M610A	1.4	-1.287	Destabilizing													742	-1.312		#NAME?
B	M610T	1.4	-1.287	Destabilizing													742	-1.113		#NAME?
B	M610S	1.4	-1.287	Destabilizing													742	-0.93		#NAME?
B	M610C	1.4	-1.287	Destabilizing													742	-1.514		#NAME?
B	M610V	1.4	-1.287	Destabilizing													742	-1.683		#NAME?
B	M610L	1.4	-1.287	Destabilizing													742	-0.991		#NAME?
B	M610I	1.4	-1.287	Destabilizing													742	-0.572		#NAME?
B	M610P	1.4	-1.287	Destabilizing													742	-0.404		#NAME?
B	M610F	1.4	-1.287	Destabilizing													742	-0.404		#NAME?
B	M610Y	1.4	-1.287	Destabilizing													742	-0.003		#NAME?
B	M610W	1.4	-1.287	Destabilizing													742	-0.572		#NAME?
B	M610D	1.4	-1.287	Destabilizing													742	-0.777		#NAME?
B	M610E	1.4	-1.287	Destabilizing													742	-0.743		#NAME?
B	M610N	1.4	-1.287	Destabilizing													742	-0.919		#NAME?
B	M610Q	1.4	-1.287	Destabilizing													742	-0.932		#NAME?
B	M610H	1.4	-1.287	Destabilizing													742	-1.857		#NAME?
B	M610K	1.4	-1.287	Destabilizing													742	-1.407		#NAME?
B	M610R	1.4	-1.287	Destabilizing													742	0.107		#NAME?
B	K611G	0	-1.287	Destabilizing													742	-0.776		#NAME?
B	K611A	0	-1.287	Destabilizing													743	-0.848		#NAME?
B	K611T	0	-1.287	Destabilizing													743	-1.51		#NAME?
B	K611S	0	-1.287	Destabilizing													743	-1.517		#NAME?
B	K611C	0	-1.287	Destabilizing													743	-1.497		#NAME?
B	K611V	0	-1.287	Destabilizing													743	-1.487		#NAME?
B	K611L	0	-1.287	Destabilizing													743	-1.427		#NAME?
B	K611I	0	-1.287	Destabilizing													743	-1.529		#NAME?
B	K611M	0	-1.287	Destabilizing													743	-1.533		#NAME?
B	K611P	0	-1.287	Destabilizing													743	-1.533		#NAME?
B	K611F	0	-1.287	Destabilizing													743	-1.477		#NAME?
B	K611Y	0	-1.287	Destabilizing													743	-1.529		#NAME?
B	K611W	0	-1.287	Destabilizing													743	-1.594		#NAME?
B	K611D	0	-1.287	Destabilizing													743	-1.614		#NAME?
B	K611E	0	-1.287	Destabilizing													743	-1.62		#NAME?
B	K611N	0	-1.287	Destabilizing													743	-1.547		#NAME?
B	K611Q	0	-1.287	Destabilizing													743	-1.551		#NAME?
B	K611H	0	-1.287	Destabilizing													743	-1.539		#NAME?
B	K611R	0	-1.287	Destabilizing													743	-1.546		#NAME?
B	S612G	9.4	-1.287	Destabilizing													743	-1.509		#NAME?
B	S612A	9.4	-1.287	Destabilizing													745	-1.516		#NAME?
B	S612T	9.4	-1.287	Destabilizing													745	-1.852		#NAME?
B	S612C	9.4	-1.287	Destabilizing													745	-1.725		#NAME?
B	S612V	9.4	-1.287	Destabilizing													745	-2.415		#NAME?
B	S612L	9.4	-1.287	Destabilizing													745	-2.497		#NAME?
B	S612I	9.4	-1.287	Destabilizing													745	-1.806		#NAME?
B	S612M	9.4	-1.287	Destabilizing													745	-1.48		#NAME?
B	S612P	9.4	-1.287	Destabilizing													745	-1.368		#NAME?
B	S612F	9.4	-1.287	Destabilizing													745	-1.368		#NAME?
B	S612Y	9.4	-1.287	Destabilizing													745	-1.129		#NAME?
B	S612W	9.4	-1.287	Destabilizing													745	-1.48		#NAME?
B	S612D	9.4	-1.287	Destabilizing													745	-1.905		#NAME?
B	S612E	9.4	-1.287	Destabilizing													745	-1.981		#NAME?
B	S612N	9.4	-1.287	Destabilizing													745	-2.159		#NAME?
B	S612Q	9.4	-1.287	Destabilizing													745	-1.386		#NAME?
B	S612H	9.4	-1.287	Destabilizing													745	-2.783		#NAME?
B	S612K	9.4	-1.287	Destabilizing													745	-2.397		#NAME?
B	S612R	9.4	-1.287	Destabilizing													745	-1.013		#NAME?
B	Q613G	5.2	-1.287	Destabilizing													745	-1.967		#NAME?
B	Q613A	5.2	-1.287	Destabilizing													746	-2.23		#NAME?
B	Q613T	5.2	-1.287	Destabilizing													746	-1.527		#NAME?
B	Q613S	5.2	-1.287	Destabilizing													746	-1.523		#NAME?
B	Q613C	5.2	-1.287	Destabilizing													746	-1.494		#NAME?
B	Q613V	5.2	-1.287	Destabilizing													746	-1.494		#NAME?
B	Q613L	5.2	-1.287	Destabilizing													746	-1.467		#NAME?
B	Q613I	5.2	-1.287	Destabilizing													746	-1.512		#NAME?
[truncated: 1,212 more rows]

## Sheet: pde6A_sat_cGMPcat_mCSM-NA
PDB_FILE	CHAIN	WILD_RES	RES_POS	MUT_RES	RSA	PRED_DDG						RES_POS	POS	PRED_DDG
pde6a.pdb	A	H	748	G	0.1	-2.854						748	748	-2.854	#NAME?	:	A
pde6a.pdb	A	H	748	A	0.1	-2.696						748	669	-2.696	#NAME?
pde6a.pdb	A	H	748	V	0.1	-2.38						748	604	-2.38	#NAME?
pde6a.pdb	A	H	748	M	0.1	-2.38						748	558	-2.38	#NAME?
pde6a.pdb	A	H	748	P	0.1	-2.38						748	559	-2.38	#NAME?
pde6a.pdb	A	H	748	D	0.1	-2.278						748	563	-2.278	#NAME?
pde6a.pdb	A	H	748	L	0.1	-2.222						748	600	-3.088	#NAME?
pde6a.pdb	A	H	748	I	0.1	-2.222						748	720	-2.222	#NAME?
pde6a.pdb	A	H	748	E	0.1	-2.12						748	671	-2.12	#NAME?
pde6a.pdb	A	H	748	N	0.1	-1.71						748	738	-1.71	#NAME?
pde6a.pdb	A	Y	748	F	0.1	-1.702						748	742	-1.702	#NAME?
pde6a.pdb	A	Y	748	Y	0.1	-1.702						748	776	-1.702	#NAME?
pde6a.pdb	A	H	669	G	0.9	-1.692						669	760	-1.692	#NAME?
pde6a.pdb	A	H	604	G	0	-1.692						604	558	-1.692	#NAME?
pde6a.pdb	A	H	749	G	21.9	-1.692						749	599	-1.692	#NAME?
pde6a.pdb	A	H	748	Q	0.1	-1.552						748	563	-1.552	#NAME?
pde6a.pdb	A	H	669	A	0.9	-1.534						669	731	-1.534	#NAME?
pde6a.pdb	A	H	722	G	2.9	-1.534						722	607	-1.534	#NAME?
pde6a.pdb	A	N	604	A	0	-1.534						604	614	-1.534	#NAME?
pde6a.pdb	A	N	612	G	0	-1.534						612	628	-1.534	#NAME?
pde6a.pdb	A	N	749	A	21.9	-1.534						749	747	-1.534	#NAME?
pde6a.pdb	A	N	559	G	0	-1.496						559	627	-1.496	#NAME?
pde6a.pdb	A	N	563	G	5.3	-1.496						563	671	-1.496	#NAME?
pde6a.pdb	A	N	599	G	0.1	-1.496						599	721	-1.496	#NAME?
pde6a.pdb	A	N	603	G	0	-1.496						603	724	-1.496	#NAME?
pde6a.pdb	A	N	722	A	2.9	-1.376						722	772	-1.376	#NAME?
pde6a.pdb	A	N	612	A	0	-1.376						612	746	-1.376	#NAME?
pde6a.pdb	A	N	559	A	0	-1.338						559	751	-1.338	#NAME?
pde6a.pdb	A	N	563	A	5.3	-1.338						563	670	-1.338	#NAME?
pde6a.pdb	A	N	599	A	0.1	-1.338						599	720	-1.338	#NAME?
pde6a.pdb	A	N	748	H	0.1	-1.338						748	745	-1.338	#NAME?
pde6a.pdb	A	N	603	A	0	-1.338						603	752	-1.338	#NAME?
pde6a.pdb	A	N	748	S	0.1	-1.3						748	600	-1.3	#NAME?
pde6a.pdb	A	N	731	G	3	-1.282						731	734	-1.282	#NAME?
pde6a.pdb	A	N	773	G	1.4	-1.282						773	738	-1.282	#NAME?
pde6a.pdb	A	N	743	G	0	-1.282						743	760	-1.282	#NAME?
pde6a.pdb	A	N	669	V	0.9	-1.218						669	750	-1.218	#NAME?
pde6a.pdb	A	N	669	M	0.9	-1.218						669	723	-1.218	#NAME?
pde6a.pdb	A	N	669	P	0.9	-1.218						669	735	-1.218	#NAME?
pde6a.pdb	A	N	604	V	0	-1.218
pde6a.pdb	A	N	604	M	0	-1.218
pde6a.pdb	A	N	604	P	0	-1.218
pde6a.pdb	A	N	749	V	21.9	-1.218
pde6a.pdb	A	N	749	M	21.9	-1.218
pde6a.pdb	A	N	749	P	21.9	-1.218
pde6a.pdb	A	N	748	W	0.1	-1.206
pde6a.pdb	A	N	748	T	0.1	-1.142
pde6a.pdb	A	N	748	C	0.1	-1.142
pde6a.pdb	A	N	558	G	4.1	-1.13
pde6a.pdb	A	N	742	G	0	-1.13
pde6a.pdb	A	N	776	G	2.5	-1.13
pde6a.pdb	A	N	608	G	0	-1.13
pde6a.pdb	A	Y	607	G	0	-1.124
pde6a.pdb	A	Y	608	G	0.2	-1.124
pde6a.pdb	A	N	731	A	3	-1.124
pde6a.pdb	A	N	773	A	1.4	-1.124
pde6a.pdb	A	N	614	G	0	-1.124
pde6a.pdb	A	N	743	A	0	-1.124
pde6a.pdb	A	L	669	D	0.9	-1.116
pde6a.pdb	A	L	604	D	0	-1.116
pde6a.pdb	A	L	749	D	21.9	-1.116
pde6a.pdb	A	L	669	L	0.9	-1.06
pde6a.pdb	A	L	669	I	0.9	-1.06
pde6a.pdb	A	L	722	V	2.9	-1.06
pde6a.pdb	A	L	722	M	2.9	-1.06
pde6a.pdb	A	L	722	P	2.9	-1.06
pde6a.pdb	A	L	604	L	0	-1.06
pde6a.pdb	A	L	604	I	0	-1.06
pde6a.pdb	A	L	612	V	0	-1.06
pde6a.pdb	A	L	612	M	0	-1.06
pde6a.pdb	A	L	612	P	0	-1.06
pde6a.pdb	A	L	749	L	21.9	-1.06
pde6a.pdb	A	L	749	I	21.9	-1.06
pde6a.pdb	A	L	603	V	0	-1.022
pde6a.pdb	A	Y	603	M	0	-1.022
pde6a.pdb	A	Y	603	P	0	-1.022
pde6a.pdb	A	L	559	V	0	-1.022
pde6a.pdb	A	L	559	M	0	-1.022
pde6a.pdb	A	L	559	P	0	-1.022
pde6a.pdb	A	E	563	V	5.3	-1.022
pde6a.pdb	A	E	563	M	5.3	-1.022
pde6a.pdb	A	E	563	P	5.3	-1.022
pde6a.pdb	A	E	599	V	0.1	-1.022
pde6a.pdb	A	E	599	M	0.1	-1.022
pde6a.pdb	A	E	599	P	0.1	-1.022
pde6a.pdb	A	E	558	A	4.1	-0.972
pde6a.pdb	A	E	742	A	0	-0.972
pde6a.pdb	A	E	776	A	2.5	-0.972
pde6a.pdb	A	E	608	A	0	-0.972
pde6a.pdb	A	E	607	A	0	-0.966
pde6a.pdb	A	E	608	A	0.2	-0.966
pde6a.pdb	A	E	614	A	0	-0.966
pde6a.pdb	A	E	669	E	0.9	-0.96
pde6a.pdb	A	E	722	D	2.9	-0.96
pde6a.pdb	A	E	604	E	0	-0.96
pde6a.pdb	A	E	612	D	0	-0.96
pde6a.pdb	A	Y	749	E	21.9	-0.96
pde6a.pdb	A	Y	603	D	0	-0.922
pde6a.pdb	A	E	559	D	0	-0.922
pde6a.pdb	A	E	563	D	5.3	-0.922
pde6a.pdb	A	T	599	D	0.1	-0.922
pde6a.pdb	A	T	722	L	2.9	-0.904
pde6a.pdb	A	T	722	I	2.9	-0.904
pde6a.pdb	A	T	612	L	0	-0.904
pde6a.pdb	A	T	612	I	0	-0.904
pde6a.pdb	A	T	603	L	0	-0.864
pde6a.pdb	A	T	603	I	0	-0.864
pde6a.pdb	A	T	559	L	0	-0.864
pde6a.pdb	A	T	559	I	0	-0.864
pde6a.pdb	A	T	563	L	5.3	-0.864
pde6a.pdb	A	T	563	I	5.3	-0.864
pde6a.pdb	A	T	599	L	0.1	-0.864
pde6a.pdb	A	T	599	I	0.1	-0.864
pde6a.pdb	A	T	731	V	3	-0.808
pde6a.pdb	A	T	731	M	3	-0.808
pde6a.pdb	A	T	731	P	3	-0.808
pde6a.pdb	A	T	773	V	1.4	-0.808
pde6a.pdb	A	T	773	M	1.4	-0.808
pde6a.pdb	A	Y	773	P	1.4	-0.808
pde6a.pdb	A	H	743	V	0	-0.808
pde6a.pdb	A	T	743	M	0	-0.808
pde6a.pdb	A	D	743	P	0	-0.808
pde6a.pdb	A	D	722	E	2.9	-0.802
pde6a.pdb	A	D	612	E	0	-0.802
pde6a.pdb	A	D	603	E	0	-0.764
pde6a.pdb	A	D	559	E	0	-0.764
pde6a.pdb	A	D	563	E	5.3	-0.764
pde6a.pdb	A	D	599	E	0.1	-0.764
pde6a.pdb	A	D	628	G	0.5	-0.712
pde6a.pdb	A	D	747	G	0	-0.712
pde6a.pdb	A	D	731	D	3	-0.706
pde6a.pdb	A	D	773	D	1.4	-0.706
pde6a.pdb	A	D	743	D	0	-0.706
pde6a.pdb	A	D	558	M	4.1	-0.658
pde6a.pdb	A	D	558	P	4.1	-0.658
pde6a.pdb	A	D	742	V	0	-0.658
pde6a.pdb	A	D	742	M	0	-0.658
pde6a.pdb	A	D	742	P	0	-0.658
pde6a.pdb	A	D	776	V	2.5	-0.658
pde6a.pdb	A	D	776	M	2.5	-0.658
pde6a.pdb	A	H	776	P	2.5	-0.658
pde6a.pdb	A	H	608	V	0	-0.658
pde6a.pdb	A	L	558	V	4.1	-0.658
pde6a.pdb	A	L	607	V	0	-0.65
pde6a.pdb	A	L	607	M	0	-0.65
pde6a.pdb	A	L	607	P	0	-0.65
pde6a.pdb	A	L	608	V	0.2	-0.65
pde6a.pdb	A	L	608	M	0.2	-0.65
pde6a.pdb	A	L	608	P	0.2	-0.65
pde6a.pdb	A	L	731	L	3	-0.65
pde6a.pdb	A	L	731	I	3	-0.65
pde6a.pdb	A	L	773	L	1.4	-0.65
pde6a.pdb	A	L	773	I	1.4	-0.65
pde6a.pdb	A	L	614	V	0	-0.65
pde6a.pdb	A	L	614	M	0	-0.65
pde6a.pdb	A	L	614	P	0	-0.65
pde6a.pdb	A	L	743	L	0	-0.65
pde6a.pdb	A	L	743	I	0	-0.65
pde6a.pdb	A	L	627	G	0	-0.612
pde6a.pdb	A	L	671	G	34.2	-0.612
pde6a.pdb	A	L	721	G	11.2	-0.612
pde6a.pdb	A	D	724	G	0	-0.612
pde6a.pdb	A	H	772	G	7.1	-0.612
pde6a.pdb	A	H	746	G	2.9	-0.612
pde6a.pdb	A	D	751	G	0	-0.612
pde6a.pdb	A	D	558	D	4.1	-0.556
pde6a.pdb	A	D	628	A	0.5	-0.556
pde6a.pdb	A	D	670	G	3.9	-0.556
pde6a.pdb	A	D	720	G	1.4	-0.556
pde6a.pdb	A	D	742	D	0	-0.556
pde6a.pdb	A	D	776	D	2.5	-0.556
pde6a.pdb	A	D	608	D	0	-0.556
pde6a.pdb	A	D	745	G	37.6	-0.556
pde6a.pdb	A	D	747	A	0	-0.556
pde6a.pdb	A	D	752	G	0.1	-0.556
pde6a.pdb	A	D	600	G	0	-0.556
pde6a.pdb	A	D	607	D	0	-0.548
pde6a.pdb	A	D	608	D	0.2	-0.548
pde6a.pdb	A	D	669	N	0.9	-0.548
pde6a.pdb	A	D	731	E	3	-0.548
pde6a.pdb	A	D	773	E	1.4	-0.548
pde6a.pdb	A	D	604	N	0	-0.548
pde6a.pdb	A	L	614	D	0	-0.548
pde6a.pdb	A	L	743	E	0	-0.548
pde6a.pdb	A	H	749	N	21.9	-0.548
pde6a.pdb	A	H	669	F	0.9	-0.542
pde6a.pdb	A	L	669	Y	0.9	-0.542
pde6a.pdb	A	L	604	F	0	-0.542
pde6a.pdb	A	L	604	Y	0	-0.542
pde6a.pdb	A	L	749	F	21.9	-0.542
pde6a.pdb	A	L	749	Y	21.9	-0.542
pde6a.pdb	A	L	742	L	0	-0.5
pde6a.pdb	A	L	742	I	0	-0.5
pde6a.pdb	A	L	776	L	2.5	-0.5
pde6a.pdb	A	L	776	I	2.5	-0.5
pde6a.pdb	A	L	608	L	0	-0.5
pde6a.pdb	A	L	608	I	0	-0.5
pde6a.pdb	A	L	558	L	4.1	-0.5
pde6a.pdb	A	L	558	I	4.1	-0.5
pde6a.pdb	A	L	607	L	0	-0.492
pde6a.pdb	A	L	607	I	0	-0.492
pde6a.pdb	A	L	608	L	0.2	-0.492
pde6a.pdb	A	L	608	I	0.2	-0.492
pde6a.pdb	A	S	614	L	0	-0.492
pde6a.pdb	A	S	614	I	0	-0.492
pde6a.pdb	A	S	627	A	0	-0.454
pde6a.pdb	A	H	671	A	34.2	-0.454
pde6a.pdb	A	H	721	A	11.2	-0.454
pde6a.pdb	A	S	724	A	0	-0.454
pde6a.pdb	A	S	734	G	12.9	-0.454
pde6a.pdb	A	S	738	G	0	-0.454
pde6a.pdb	A	S	760	G	18.3	-0.454
pde6a.pdb	A	S	772	A	7.1	-0.454
pde6a.pdb	A	S	746	A	2.9	-0.454
pde6a.pdb	A	S	750	G	0	-0.454
pde6a.pdb	A	S	751	A	0	-0.454
pde6a.pdb	A	S	748	K	0.1	-0.404
pde6a.pdb	A	S	558	E	4.1	-0.398
pde6a.pdb	A	Y	670	A	3.9	-0.398
pde6a.pdb	A	Y	720	A	1.4	-0.398
pde6a.pdb	A	S	742	E	0	-0.398
pde6a.pdb	A	S	776	E	2.5	-0.398
pde6a.pdb	A	S	608	E	0	-0.398
pde6a.pdb	A	S	745	A	37.6	-0.398
pde6a.pdb	A	S	752	A	0.1	-0.398
pde6a.pdb	A	S	600	A	0	-0.398
pde6a.pdb	A	A	607	E	0	-0.39
pde6a.pdb	A	A	608	E	0.2	-0.39
pde6a.pdb	A	A	669	Q	0.9	-0.39
pde6a.pdb	A	A	722	N	2.9	-0.39
pde6a.pdb	A	H	604	Q	0	-0.39
pde6a.pdb	A	H	612	N	0	-0.39
pde6a.pdb	A	A	614	E	0	-0.39
pde6a.pdb	A	A	749	Q	21.9	-0.39
pde6a.pdb	A	A	722	F	2.9	-0.384
pde6a.pdb	A	A	722	Y	2.9	-0.384
pde6a.pdb	A	A	612	F	0	-0.384
pde6a.pdb	A	A	612	Y	0	-0.384
pde6a.pdb	A	A	603	N	0	-0.352
pde6a.pdb	A	A	559	N	0	-0.352
pde6a.pdb	A	A	563	N	5.3	-0.352
pde6a.pdb	A	A	599	N	0.1	-0.352
pde6a.pdb	A	A	603	F	0	-0.346
pde6a.pdb	A	A	603	Y	0	-0.346
pde6a.pdb	A	A	559	F	0	-0.346
pde6a.pdb	A	A	559	Y	0	-0.346
pde6a.pdb	A	A	563	F	5.3	-0.346
pde6a.pdb	A	I	563	Y	5.3	-0.346
pde6a.pdb	A	I	599	F	0.1	-0.346
pde6a.pdb	A	I	599	Y	0.1	-0.346
pde6a.pdb	A	I	734	A	12.9	-0.296
pde6a.pdb	A	I	738	A	0	-0.296
pde6a.pdb	A	H	760	A	18.3	-0.296
pde6a.pdb	A	H	750	A	0	-0.296
pde6a.pdb	A	I	628	V	0.5	-0.24
pde6a.pdb	A	I	628	M	0.5	-0.24
pde6a.pdb	A	I	628	P	0.5	-0.24
pde6a.pdb	A	I	747	V	0	-0.24
pde6a.pdb	A	I	747	M	0	-0.24
pde6a.pdb	A	I	747	P	0	-0.24
pde6a.pdb	A	I	722	Q	2.9	-0.234
pde6a.pdb	A	I	612	Q	0	-0.234
pde6a.pdb	A	I	603	Q	0	-0.196
pde6a.pdb	A	I	559	Q	0	-0.196
pde6a.pdb	A	I	563	Q	5.3	-0.196
pde6a.pdb	A	I	599	Q	0.1	-0.196
pde6a.pdb	A	I	669	H	0.9	-0.176
pde6a.pdb	A	I	604	H	0	-0.176
pde6a.pdb	A	Q	749	H	21.9	-0.176
pde6a.pdb	A	Q	627	V	0	-0.138
pde6a.pdb	A	Q	627	M	0	-0.138
pde6a.pdb	A	Q	627	P	0	-0.138
pde6a.pdb	A	Q	628	D	0.5	-0.138
pde6a.pdb	A	Q	669	S	0.9	-0.138
pde6a.pdb	A	H	671	V	34.2	-0.138
pde6a.pdb	A	H	671	M	34.2	-0.138
pde6a.pdb	A	Q	671	P	34.2	-0.138
pde6a.pdb	A	Q	721	V	11.2	-0.138
pde6a.pdb	A	Q	721	M	11.2	-0.138
pde6a.pdb	A	Q	721	P	11.2	-0.138
pde6a.pdb	A	Q	723	G	12.4	-0.138
pde6a.pdb	A	Q	724	V	0	-0.138
pde6a.pdb	A	Q	724	M	0	-0.138
pde6a.pdb	A	Q	724	P	0	-0.138
pde6a.pdb	A	Q	731	N	3	-0.138
pde6a.pdb	A	Q	735	G	3.8	-0.138
pde6a.pdb	A	Q	772	V	7.1	-0.138
pde6a.pdb	A	Q	772	M	7.1	-0.138
pde6a.pdb	A	Q	772	P	7.1	-0.138
pde6a.pdb	A	V	773	N	1.4	-0.138
pde6a.pdb	A	V	604	S	0	-0.138
pde6a.pdb	A	V	743	N	0	-0.138
pde6a.pdb	A	V	746	V	2.9	-0.138
pde6a.pdb	A	V	746	M	2.9	-0.138
pde6a.pdb	A	V	746	P	2.9	-0.138
pde6a.pdb	A	V	747	D	0	-0.138
pde6a.pdb	A	H	749	S	21.9	-0.138
pde6a.pdb	A	H	751	V	0	-0.138
pde6a.pdb	A	V	751	M	0	-0.138
pde6a.pdb	A	V	751	P	0	-0.138
pde6a.pdb	A	V	731	F	3	-0.13
pde6a.pdb	A	V	731	Y	3	-0.13
pde6a.pdb	A	V	773	F	1.4	-0.13
pde6a.pdb	A	V	773	Y	1.4	-0.13
pde6a.pdb	A	V	743	F	0	-0.13
pde6a.pdb	A	V	743	Y	0	-0.13
pde6a.pdb	A	V	628	L	0.5	-0.082
pde6a.pdb	A	V	628	I	0.5	-0.082
pde6a.pdb	A	V	670	V	3.9	-0.082
pde6a.pdb	A	V	670	M	3.9	-0.082
pde6a.pdb	A	A	670	P	3.9	-0.082
pde6a.pdb	A	A	720	V	1.4	-0.082
pde6a.pdb	A	A	720	M	1.4	-0.082
pde6a.pdb	A	A	720	P	1.4	-0.082
pde6a.pdb	A	A	745	V	37.6	-0.082
pde6a.pdb	A	A	745	M	37.6	-0.082
pde6a.pdb	A	A	745	P	37.6	-0.082
pde6a.pdb	A	A	747	L	0	-0.082
pde6a.pdb	A	H	747	I	0	-0.082
pde6a.pdb	A	H	752	V	0.1	-0.082
pde6a.pdb	A	A	752	M	0.1	-0.082
pde6a.pdb	A	A	752	P	0.1	-0.082
pde6a.pdb	A	A	600	V	0	-0.082
pde6a.pdb	A	A	600	M	0	-0.082
pde6a.pdb	A	A	600	P	0	-0.082
pde6a.pdb	A	A	669	W	0.9	-0.046
pde6a.pdb	A	A	604	W	0	-0.046
pde6a.pdb	A	A	749	W	21.9	-0.046
pde6a.pdb	A	A	627	D	0	-0.036
pde6a.pdb	A	A	671	D	34.2	-0.036
pde6a.pdb	A	A	721	D	11.2	-0.036
pde6a.pdb	A	V	724	D	0	-0.036
pde6a.pdb	A	V	772	D	7.1	-0.036
pde6a.pdb	A	V	746	D	2.9	-0.036
pde6a.pdb	A	V	751	D	0	-0.036
pde6a.pdb	A	V	722	H	2.9	-0.018
pde6a.pdb	A	V	612	H	0	-0.018
pde6a.pdb	A	V	558	N	4.1	0.012
pde6a.pdb	A	V	742	N	0	0.012
pde6a.pdb	A	V	776	N	2.5	0.012
pde6a.pdb	A	H	608	N	0	0.012
pde6a.pdb	A	H	627	I	0	0.02
pde6a.pdb	A	V	669	C	0.9	0.02
pde6a.pdb	A	V	671	I	34.2	0.02
pde6a.pdb	A	V	721	I	11.2	0.02
pde6a.pdb	A	V	724	L	0	0.02
pde6a.pdb	A	V	734	M	12.9	0.02
pde6a.pdb	A	V	734	P	12.9	0.02
pde6a.pdb	A	V	738	M	0	0.02
pde6a.pdb	A	V	738	P	0	0.02
pde6a.pdb	A	V	742	Y	0	0.02
pde6a.pdb	A	V	760	V	18.3	0.02
pde6a.pdb	A	F	772	I	7.1	0.02
pde6a.pdb	A	F	776	Y	2.5	0.02
pde6a.pdb	A	F	604	C	0	0.02
pde6a.pdb	A	F	608	F	0	0.02
pde6a.pdb	A	F	746	I	2.9	0.02
pde6a.pdb	A	F	749	C	21.9	0.02
pde6a.pdb	A	F	750	M	0	0.02
pde6a.pdb	A	F	750	P	0	0.02
pde6a.pdb	A	F	751	I	0	0.02
pde6a.pdb	A	F	607	F	0	0.026
pde6a.pdb	A	H	607	Y	0	0.026
pde6a.pdb	A	H	608	F	0.2	0.026
pde6a.pdb	A	F	608	Y	0.2	0.026
pde6a.pdb	A	F	614	F	0	0.026
pde6a.pdb	A	F	614	Y	0	0.026
pde6a.pdb	A	F	603	S	0	0.058
pde6a.pdb	A	F	559	S	0	0.058
pde6a.pdb	A	F	563	S	5.3	0.058
pde6a.pdb	A	F	599	S	0.1	0.058
pde6a.pdb	A	F	670	L	3.9	0.076
pde6a.pdb	A	F	670	I	3.9	0.076
pde6a.pdb	A	M	720	L	1.4	0.076
pde6a.pdb	A	M	720	I	1.4	0.076
pde6a.pdb	A	M	745	L	37.6	0.076
pde6a.pdb	A	M	745	I	37.6	0.076
pde6a.pdb	A	M	752	L	0.1	0.076
pde6a.pdb	A	M	752	I	0.1	0.076
pde6a.pdb	A	M	600	L	0	0.076
pde6a.pdb	A	M	600	I	0	0.076
pde6a.pdb	A	M	722	W	2.9	0.112
pde6a.pdb	A	H	612	W	0	0.112
pde6a.pdb	A	H	627	E	0	0.122
pde6a.pdb	A	M	671	E	34.2	0.122
pde6a.pdb	A	M	721	E	11.2	0.122
pde6a.pdb	A	M	724	E	0	0.122
pde6a.pdb	A	M	734	D	12.9	0.122
pde6a.pdb	A	M	738	D	0	0.122
pde6a.pdb	A	M	760	D	18.3	0.122
pde6a.pdb	A	M	772	E	7.1	0.122
pde6a.pdb	A	M	746	E	2.9	0.122
pde6a.pdb	A	L	750	D	0	0.122
pde6a.pdb	A	L	751	E	0	0.122
pde6a.pdb	A	L	603	W	0	0.15
pde6a.pdb	A	L	559	W	0	0.15
pde6a.pdb	A	L	563	W	5.3	0.15
pde6a.pdb	A	L	599	W	0.1	0.15
pde6a.pdb	A	L	558	Q	4.1	0.17
pde6a.pdb	A	L	742	Q	0	0.17
pde6a.pdb	A	L	776	Q	2.5	0.17
pde6a.pdb	A	L	608	Q	0	0.17
pde6a.pdb	A	L	607	Q	0	0.178
pde6a.pdb	A	L	608	Q	0.2	0.178
pde6a.pdb	A	H	670	E	3.9	0.178
pde6a.pdb	A	H	720	E	1.4	0.178
pde6a.pdb	A	L	722	T	2.9	0.178
pde6a.pdb	A	L	722	C	2.9	0.178
pde6a.pdb	A	L	734	L	12.9	0.178
pde6a.pdb	A	L	734	I	12.9	0.178
pde6a.pdb	A	L	738	L	0	0.178
pde6a.pdb	A	L	738	I	0	0.178
pde6a.pdb	A	L	760	L	18.3	0.178
pde6a.pdb	A	Q	612	T	0	0.178
pde6a.pdb	A	Q	612	C	0	0.178
pde6a.pdb	A	Q	614	Q	0	0.178
pde6a.pdb	A	Q	745	E	37.6	0.178
pde6a.pdb	A	Q	750	L	0	0.178
pde6a.pdb	A	Q	750	I	0	0.178
pde6a.pdb	A	Q	752	E	0.1	0.178
pde6a.pdb	A	Q	600	E	0	0.178
pde6a.pdb	A	Q	603	C	0	0.216
pde6a.pdb	A	Q	559	T	0	0.216
pde6a.pdb	A	Q	559	C	0	0.216
pde6a.pdb	A	Q	563	T	5.3	0.216
pde6a.pdb	A	Q	563	C	5.3	0.216
pde6a.pdb	A	H	599	T	0.1	0.216
pde6a.pdb	A	H	599	C	0.1	0.216
pde6a.pdb	A	Q	603	T	0	0.216
pde6a.pdb	A	Q	731	H	3	0.234
pde6a.pdb	A	Q	773	H	1.4	0.234
pde6a.pdb	A	Q	743	H	0	0.234
pde6a.pdb	A	Q	731	S	3	0.272
pde6a.pdb	A	Q	773	S	1.4	0.272
pde6a.pdb	A	F	743	S	0	0.272
pde6a.pdb	A	F	734	E	12.9	0.278
pde6a.pdb	A	F	738	E	0	0.278
pde6a.pdb	A	F	760	E	18.3	0.278
pde6a.pdb	A	F	750	E	0	0.278
pde6a.pdb	A	F	723	V	12.4	0.334
pde6a.pdb	A	F	723	M	12.4	0.334
pde6a.pdb	A	F	723	P	12.4	0.334
pde6a.pdb	A	F	735	V	3.8	0.334
pde6a.pdb	A	F	735	M	3.8	0.334
pde6a.pdb	A	F	735	P	3.8	0.334
pde6a.pdb	A	F	731	W	3	0.366
pde6a.pdb	A	F	773	W	1.4	0.366
pde6a.pdb	A	F	743	W	0	0.366
pde6a.pdb	A	H	558	H	4.1	0.384
pde6a.pdb	A	H	742	H	0	0.384
pde6a.pdb	A	F	776	H	2.5	0.384
pde6a.pdb	A	F	608	H	0	0.384
pde6a.pdb	A	F	607	H	0	0.392
pde6a.pdb	A	F	608	H	0.2	0.392
pde6a.pdb	A	F	614	H	0	0.392
pde6a.pdb	B	T	742	S	0	0.424						742		0.424	#NAME?
pde6a.pdb	B	T	776	S	2.5	0.424						776		0.424	#NAME?
pde6a.pdb	B	T	608	S	0	0.424						608		0.424	#NAME?
pde6a.pdb	B	T	607	S	0	0.43						607		0.43	#NAME?
pde6a.pdb	B	T	608	S	0.2	0.43						608		0.43	#NAME?
pde6a.pdb	B	T	628	N	0.5	0.43						628		0.43	#NAME?
pde6a.pdb	B	T	731	T	3	0.43						731		0.43	#NAME?
pde6a.pdb	B	T	731	C	3	0.43						731		0.43	#NAME?
pde6a.pdb	B	T	773	T	1.4	0.43						773		0.43	#NAME?
pde6a.pdb	B	T	773	C	1.4	0.43						773		0.43	#NAME?
pde6a.pdb	B	T	614	S	0	0.43						614		0.43	#NAME?
pde6a.pdb	B	T	743	T	0	0.43						743		0.43	#NAME?
pde6a.pdb	B	T	743	C	0	0.43						743		0.43	#NAME?
pde6a.pdb	B	T	747	N	0	0.43						747		0.43	#NAME?
pde6a.pdb	B	T	723	D	12.4	0.436						723		0.436	#NAME?
pde6a.pdb	A	H	735	D	3.8	0.436
pde6a.pdb	A	H	628	F	0.5	0.438
pde6a.pdb	B	T	628	Y	0.5	0.438						628		0.438	#NAME?
pde6a.pdb	B	T	747	F	0	0.438						747		0.438	#NAME?
pde6a.pdb	B	T	747	Y	0	0.438						747		0.438	#NAME?
pde6a.pdb	B	T	723	L	12.4	0.492						723		0.492	#NAME?
pde6a.pdb	B	Y	723	I	12.4	0.492						723		0.492	#NAME?
pde6a.pdb	B	Y	735	L	3.8	0.492						735		0.492	#NAME?
pde6a.pdb	B	Y	735	I	3.8	0.492						735		0.492	#NAME?
pde6a.pdb	B	Y	742	W	0	0.516						742		0.516	#NAME?
pde6a.pdb	B	Y	776	W	2.5	0.516						776		0.516	#NAME?
pde6a.pdb	B	Y	608	W	0	0.516						608		0.516	#NAME?
pde6a.pdb	B	Y	607	W	0	0.522						607		0.522	#NAME?
pde6a.pdb	B	Y	608	W	0.2	0.522						608		0.522	#NAME?
pde6a.pdb	B	Y	614	W	0	0.522						614		0.522	#NAME?
pde6a.pdb	B	Y	627	N	0	0.532						627		0.532	#NAME?
pde6a.pdb	B	Y	671	N	34.2	0.532						671		0.532	#NAME?
pde6a.pdb	B	Y	721	N	11.2	0.532						721		0.532	#NAME?
pde6a.pdb	B	Y	724	N	0	0.532						724		0.532	#NAME?
pde6a.pdb	B	Y	772	N	7.1	0.532						772		0.532	#NAME?
pde6a.pdb	A	H	746	N	2.9	0.532
pde6a.pdb	A	H	751	N	0	0.532
pde6a.pdb	B	Y	627	F	0	0.538						627		0.538	#NAME?
pde6a.pdb	B	Y	627	Y	0	0.538						627		0.538	#NAME?
pde6a.pdb	B	Y	671	F	34.2	0.538						671		0.538	#NAME?
pde6a.pdb	B	S	671	Y	34.2	0.538						671		0.538	#NAME?
pde6a.pdb	B	S	721	F	11.2	0.538						721		0.538	#NAME?
pde6a.pdb	B	S	721	Y	11.2	0.538						721		0.538	#NAME?
pde6a.pdb	B	S	724	F	0	0.538						724		0.538	#NAME?
pde6a.pdb	B	S	724	Y	0	0.538						724		0.538	#NAME?
pde6a.pdb	B	S	772	F	7.1	0.538						772		0.538	#NAME?
pde6a.pdb	B	S	772	Y	7.1	0.538						772		0.538	#NAME?
pde6a.pdb	B	S	746	F	2.9	0.538						746		0.538	#NAME?
pde6a.pdb	B	S	746	Y	2.9	0.538						746		0.538	#NAME?
pde6a.pdb	B	S	751	F	0	0.538						751		0.538	#NAME?
pde6a.pdb	B	S	751	Y	0	0.538						751		0.538	#NAME?
pde6a.pdb	B	S	742	T	0	0.58						742		0.58	#NAME?
pde6a.pdb	B	S	742	C	0	0.58						742		0.58	#NAME?
pde6a.pdb	B	S	776	T	2.5	0.58						776		0.58	#NAME?
pde6a.pdb	B	S	776	C	2.5	0.58						776		0.58	#NAME?
pde6a.pdb	B	S	608	T	0	0.58						608		0.58	#NAME?
pde6a.pdb	B	S	608	C	0	0.58						608		0.58	#NAME?
pde6a.pdb	A	H	558	C	4.1	0.58
pde6a.pdb	A	H	607	T	0	0.588
pde6a.pdb	B	S	607	C	0	0.588						607		0.588	#NAME?
pde6a.pdb	B	S	608	T	0.2	0.588						608		0.588	#NAME?
pde6a.pdb	B	N	608	C	0.2	0.588						608		0.588	#NAME?
pde6a.pdb	B	N	628	Q	0.5	0.588						628		0.588	#NAME?
pde6a.pdb	B	N	670	N	3.9	0.588						670		0.588	#NAME?
pde6a.pdb	B	N	720	N	1.4	0.588						720		0.588	#NAME?
pde6a.pdb	B	N	614	T	0	0.588						614		0.588	#NAME?
pde6a.pdb	B	N	614	C	0	0.588						614		0.588	#NAME?
pde6a.pdb	B	N	745	N	37.6	0.588						745		0.588	#NAME?
pde6a.pdb	B	N	747	Q	0	0.588						747		0.588	#NAME?
pde6a.pdb	B	N	752	N	0.1	0.588						752		0.588	#NAME?
pde6a.pdb	B	N	600	N	0	0.588						600		0.588	#NAME?
pde6a.pdb	B	N	723	E	12.4	0.594						723		0.594	#NAME?
pde6a.pdb	B	N	735	E	3.8	0.594						735		0.594	#NAME?
pde6a.pdb	B	N	670	F	3.9	0.596						670		0.596	#NAME?
pde6a.pdb	B	N	670	Y	3.9	0.596						670		0.596	#NAME?
pde6a.pdb	B	N	720	F	1.4	0.596						720		0.596	#NAME?
pde6a.pdb	B	N	720	Y	1.4	0.596						720		0.596	#NAME?
pde6a.pdb	B	N	745	F	37.6	0.596						745		0.596	#NAME?
pde6a.pdb	B	N	745	Y	37.6	0.596						745		0.596	#NAME?
pde6a.pdb	A	H	752	F	0.1	0.596
pde6a.pdb	A	H	752	Y	0.1	0.596
pde6a.pdb	B	N	600	F	0	0.596						600		0.596	#NAME?
pde6a.pdb	B	Q	600	Y	0	0.596						600		0.596	#NAME?
pde6a.pdb	B	Q	627	Q	0	0.69						627		0.69	#NAME?
pde6a.pdb	B	Q	671	Q	34.2	0.69						671		0.69	#NAME?
pde6a.pdb	B	Q	721	Q	11.2	0.69						721		0.69	#NAME?
pde6a.pdb	B	Q	724	Q	0	0.69						724		0.69	#NAME?
pde6a.pdb	B	Q	734	N	12.9	0.69						734		0.69	#NAME?
pde6a.pdb	B	Q	738	N	0	0.69						738		0.69	#NAME?
pde6a.pdb	B	Q	760	N	18.3	0.69						760		0.69	#NAME?
pde6a.pdb	B	Q	772	Q	7.1	0.69						772		0.69	#NAME?
pde6a.pdb	B	Q	746	Q	2.9	0.69						746		0.69	#NAME?
pde6a.pdb	B	Q	750	N	0	0.69						750		0.69	#NAME?
pde6a.pdb	B	Q	751	Q	0	0.69						751		0.69	#NAME?
pde6a.pdb	B	Q	734	F	12.9	0.696						734		0.696	#NAME?
pde6a.pdb	B	Q	734	Y	12.9	0.696						734		0.696	#NAME?
pde6a.pdb	B	Q	738	F	0	0.696						738		0.696	#NAME?
pde6a.pdb	B	Q	738	Y	0	0.696						738		0.696	#NAME?
pde6a.pdb	B	Q	760	F	18.3	0.696						760		0.696	#NAME?
pde6a.pdb	B	Q	760	Y	18.3	0.696						760		0.696	#NAME?
pde6a.pdb	B	Q	750	F	0	0.696						750		0.696	#NAME?
pde6a.pdb	A	H	750	Y	0	0.696
pde6a.pdb	A	H	670	Q	3.9	0.746
pde6a.pdb	B	D	720	Q	1.4	0.746						720		0.746	#NAME?
pde6a.pdb	B	D	745	Q	37.6	0.746						745		0.746	#NAME?
pde6a.pdb	B	D	600	Q	0	0.746						600		0.746	#NAME?
pde6a.pdb	B	D	669	K	0.9	0.758						669		0.758	#NAME?
pde6a.pdb	B	D	604	K	0	0.758						604		0.758	#NAME?
pde6a.pdb	B	D	749	K	21.9	0.758						749		0.758	#NAME?
pde6a.pdb	B	D	628	H	0.5	0.802						628		0.802	#NAME?
pde6a.pdb	B	D	747	H	0	0.802						747		0.802	#NAME?
pde6a.pdb	B	D	628	S	0.5	0.84						628		0.84	#NAME?
pde6a.pdb	B	D	747	S	0	0.84						747		0.84	#NAME?
pde6a.pdb	B	D	734	Q	12.9	0.848						734		0.848	#NAME?
pde6a.pdb	B	D	738	Q	0	0.848						738		0.848	#NAME?
pde6a.pdb	B	D	760	Q	18.3	0.848						760		0.848	#NAME?
pde6a.pdb	B	D	750	Q	0	0.848						750		0.848	#NAME?
pde6a.pdb	B	D	627	H	0	0.904						627		0.904	#NAME?
pde6a.pdb	B	D	671	H	34.2	0.904						671		0.904	#NAME?
pde6a.pdb	B	D	721	H	11.2	0.904						721		0.904	#NAME?
pde6a.pdb	B	D	724	H	0	0.904						724		0.904	#NAME?
pde6a.pdb	B	D	772	H	7.1	0.904						772		0.904	#NAME?
pde6a.pdb	B	L	746	H	2.9	0.904						746		0.904	#NAME?
pde6a.pdb	A	H	751	H	0	0.904
pde6a.pdb	A	H	722	K	2.9	0.916
pde6a.pdb	B	L	612	K	0	0.916						612		0.916	#NAME?
pde6a.pdb	B	L	628	W	0.5	0.934						628		0.934	#NAME?
pde6a.pdb	B	L	747	W	0	0.934						747		0.934	#NAME?
pde6a.pdb	B	L	627	S	0	0.942						627		0.942	#NAME?
pde6a.pdb	B	L	671	S	34.2	0.942						671		0.942	#NAME?
pde6a.pdb	B	L	721	S	11.2	0.942						721		0.942	#NAME?
pde6a.pdb	B	L	724	S	0	0.942						724		0.942	#NAME?
pde6a.pdb	B	L	772	S	7.1	0.942						772		0.942	#NAME?
pde6a.pdb	B	L	746	S	2.9	0.942						746		0.942	#NAME?
pde6a.pdb	B	L	751	S	0	0.942						751		0.942	#NAME?
pde6a.pdb	B	L	603	K	0	0.954						603		0.954	#NAME?
pde6a.pdb	B	L	559	K	0	0.954						559		0.954	#NAME?
pde6a.pdb	B	L	563	K	5.3	0.954						563		0.954	#NAME?
pde6a.pdb	B	L	599	K	0.1	0.954						599		0.954	#NAME?
pde6a.pdb	B	L	670	H	3.9	0.96						670		0.96	#NAME?
pde6a.pdb	B	L	720	H	1.4	0.96						720		0.96	#NAME?
pde6a.pdb	B	L	745	H	37.6	0.96						745		0.96	#NAME?
pde6a.pdb	B	L	600	H	0	0.96						600		0.96	#NAME?
pde6a.pdb	B	E	628	T	0.5	0.998						628		0.998	#NAME?
pde6a.pdb	B	E	628	C	0.5	0.998						628		0.998	#NAME?
pde6a.pdb	A	H	670	S	3.9	0.998
pde6a.pdb	A	H	720	S	1.4	0.998
pde6a.pdb	B	E	745	S	37.6	0.998						745		0.998	#NAME?
pde6a.pdb	B	E	747	T	0	0.998						747		0.998	#NAME?
pde6a.pdb	B	E	747	C	0	0.998						747		0.998	#NAME?
pde6a.pdb	B	E	752	S	0.1	0.998						752		0.998	#NAME?
pde6a.pdb	B	E	600	S	0	0.998						600		0.998	#NAME?
pde6a.pdb	B	E	723	N	12.4	1.004						723		1.004	#NAME?
pde6a.pdb	B	E	735	N	3.8	1.004						735		1.004	#NAME?
pde6a.pdb	B	E	723	F	12.4	1.012						723		1.012	#NAME?
pde6a.pdb	B	E	723	Y	12.4	1.012						723		1.012	#NAME?
pde6a.pdb	B	E	735	F	3.8	1.012						735		1.012	#NAME?
pde6a.pdb	B	E	735	Y	3.8	1.012						735		1.012	#NAME?
pde6a.pdb	B	E	627	W	0	1.036						627		1.036	#NAME?
pde6a.pdb	B	E	671	W	34.2	1.036						671		1.036	#NAME?
pde6a.pdb	B	E	721	W	11.2	1.036						721		1.036	#NAME?
pde6a.pdb	B	E	724	W	0	1.036						724		1.036	#NAME?
pde6a.pdb	B	E	772	W	7.1	1.036						772		1.036	#NAME?
pde6a.pdb	B	E	746	W	2.9	1.036						746		1.036	#NAME?
pde6a.pdb	B	R	751	W	0	1.036						751		1.036	#NAME?
pde6a.pdb	B	R	734	H	12.9	1.062						734		1.062	#NAME?
pde6a.pdb	B	R	738	H	0	1.062						738		1.062	#NAME?
pde6a.pdb	A	H	760	H	18.3	1.062
pde6a.pdb	A	H	750	H	0	1.062
pde6a.pdb	B	R	670	W	3.9	1.092						670		1.092	#NAME?
pde6a.pdb	B	R	720	W	1.4	1.092						720		1.092	#NAME?
pde6a.pdb	B	R	745	W	37.6	1.092						745		1.092	#NAME?
pde6a.pdb	B	R	752	W	0.1	1.092						752		1.092	#NAME?
pde6a.pdb	B	R	600	W	0	1.092						600		1.092	#NAME?
pde6a.pdb	B	R	627	T	0	1.1						627		1.1	#NAME?
pde6a.pdb	B	R	627	C	0	1.1						627		1.1	#NAME?
pde6a.pdb	B	R	671	T	34.2	1.1						671		1.1	#NAME?
pde6a.pdb	B	R	671	C	34.2	1.1						671		1.1	#NAME?
pde6a.pdb	B	R	721	T	11.2	1.1						721		1.1	#NAME?
pde6a.pdb	B	R	721	C	11.2	1.1						721		1.1	#NAME?
pde6a.pdb	B	R	724	T	0	1.1						724		1.1	#NAME?
pde6a.pdb	B	R	724	C	0	1.1						724		1.1	#NAME?
pde6a.pdb	B	R	734	S	12.9	1.1						734		1.1	#NAME?
pde6a.pdb	B	R	738	S	0	1.1						738		1.1	#NAME?
pde6a.pdb	B	R	760	S	18.3	1.1						760		1.1	#NAME?
pde6a.pdb	B	T	772	T	7.1	1.1						772		1.1	#NAME?
pde6a.pdb	B	T	772	C	7.1	1.1						772		1.1	#NAME?
pde6a.pdb	B	T	746	T	2.9	1.1						746		1.1	#NAME?
pde6a.pdb	B	T	746	C	2.9	1.1						746		1.1	#NAME?
pde6a.pdb	A	H	750	S	0	1.1
pde6a.pdb	A	H	751	T	0	1.1
pde6a.pdb	B	T	751	C	0	1.1						751		1.1	#NAME?
pde6a.pdb	B	T	670	T	3.9	1.156						670		1.156	#NAME?
pde6a.pdb	B	T	670	C	3.9	1.156						670		1.156	#NAME?
pde6a.pdb	B	T	720	T	1.4	1.156						720		1.156	#NAME?
pde6a.pdb	B	T	720	C	1.4	1.156						720		1.156	#NAME?
pde6a.pdb	B	T	745	T	37.6	1.156						745		1.156	#NAME?
pde6a.pdb	B	T	745	C	37.6	1.156						745		1.156	#NAME?
pde6a.pdb	B	T	752	T	0.1	1.156						752		1.156	#NAME?
pde6a.pdb	B	T	752	C	0.1	1.156						752		1.156	#NAME?
pde6a.pdb	B	T	600	T	0	1.156						600		1.156	#NAME?
pde6a.pdb	A	Y	600	C	0	1.156
pde6a.pdb	A	Y	723	Q	12.4	1.162
pde6a.pdb	B	T	735	Q	3.8	1.162						735		1.162	#NAME?
pde6a.pdb	B	T	731	K	3	1.168						731		1.168	#NAME?
pde6a.pdb	B	T	773	K	1.4	1.168						773		1.168	#NAME?
pde6a.pdb	B	T	743	K	0	1.168						743		1.168	#NAME?
pde6a.pdb	B	T	669	R	0.9	1.18						669		1.18	#NAME?
pde6a.pdb	B	V	604	R	0	1.18						604		1.18	#NAME?
pde6a.pdb	B	V	749	R	21.9	1.18						749		1.18	#NAME?
pde6a.pdb	B	V	734	W	12.9	1.192						734		1.192	#NAME?
pde6a.pdb	B	V	738	W	0	1.192						738		1.192	#NAME?
pde6a.pdb	B	V	760	W	18.3	1.192						760		1.192	#NAME?
pde6a.pdb	A	H	750	W	0	1.192
pde6a.pdb	A	H	734	T	12.9	1.258
pde6a.pdb	B	V	734	C	12.9	1.258						734		1.258	#NAME?
pde6a.pdb	B	V	738	T	0	1.258						738		1.258	#NAME?
pde6a.pdb	B	V	738	C	0	1.258						738		1.258	#NAME?
pde6a.pdb	B	V	760	T	18.3	1.258						760		1.258	#NAME?
pde6a.pdb	B	V	760	C	18.3	1.258						760		1.258	#NAME?
pde6a.pdb	B	V	750	T	0	1.258						750		1.258	#NAME?
pde6a.pdb	B	V	750	C	0	1.258						750		1.258	#NAME?
pde6a.pdb	B	V	558	K	4.1	1.32						558		1.32	#NAME?
pde6a.pdb	B	V	742	K	0	1.32						742		1.32	#NAME?
pde6a.pdb	B	V	776	K	2.5	1.32						776		1.32	#NAME?
pde6a.pdb	B	V	608	K	0	1.32						608		1.32	#NAME?
pde6a.pdb	B	V	607	K	0	1.326						607		1.326	#NAME?
pde6a.pdb	B	V	608	K	0.2	1.326						608		1.326	#NAME?
pde6a.pdb	B	V	614	K	0	1.326						614		1.326	#NAME?
pde6a.pdb	B	L	722	R	2.9	1.338						722		1.338	#NAME?
pde6a.pdb	B	L	612	R	0	1.338						612		1.338	#NAME?
pde6a.pdb	B	L	603	R	0	1.376						603		1.376	#NAME?
pde6a.pdb	B	L	559	R	0	1.376						559		1.376	#NAME?
pde6a.pdb	B	L	563	R	5.3	1.376						563		1.376	#NAME?
pde6a.pdb	B	L	599	R	0.1	1.376						599		1.376	#NAME?
pde6a.pdb	A	H	723	H	12.4	1.378
pde6a.pdb	A	H	735	H	3.8	1.378
pde6a.pdb	B	L	723	S	12.4	1.416						723		1.416	#NAME?
pde6a.pdb	B	L	735	S	3.8	1.416						735		1.416	#NAME?
pde6a.pdb	B	L	723	W	12.4	1.508						723		1.508	#NAME?
pde6a.pdb	B	L	735	W	3.8	1.508						735		1.508	#NAME?
pde6a.pdb	B	L	723	T	12.4	1.574						723		1.574	#NAME?
pde6a.pdb	B	L	723	C	12.4	1.574						723		1.574	#NAME?
pde6a.pdb	B	L	735	T	3.8	1.574						735		1.574	#NAME?
pde6a.pdb	B	L	735	C	3.8	1.574						735		1.574	#NAME?
pde6a.pdb	B	L	731	R	3	1.592						731		1.592	#NAME?
pde6a.pdb	B	L	773	R	1.4	1.592						773		1.592	#NAME?
pde6a.pdb	B	L	743	R	0	1.592						743		1.592	#NAME?
pde6a.pdb	B	L	628	K	0.5	1.736						628		1.736	#NAME?
pde6a.pdb	B	L	747	K	0	1.736						747		1.736	#NAME?
pde6a.pdb	B	D	558	R	4.1	1.742						558		1.742	#NAME?
pde6a.pdb	B	D	742	R	0	1.742						742		1.742	#NAME?
pde6a.pdb	B	D	776	R	2.5	1.742						776		1.742	#NAME?
pde6a.pdb	B	D	608	R	0	1.742						608		1.742	#NAME?
pde6a.pdb	B	D	607	R	0	1.75						607		1.75	#NAME?
pde6a.pdb	B	D	608	R	0.2	1.75						608		1.75	#NAME?
pde6a.pdb	B	D	614	R	0	1.75						614		1.75	#NAME?
pde6a.pdb	A	H	627	K	0	1.838
pde6a.pdb	A	H	671	K	34.2	1.838
pde6a.pdb	B	D	721	K	11.2	1.838						721		1.838	#NAME?
pde6a.pdb	B	D	724	K	0	1.838						724		1.838	#NAME?
pde6a.pdb	B	D	772	K	7.1	1.838						772		1.838	#NAME?
pde6a.pdb	B	D	746	K	2.9	1.838						746		1.838	#NAME?
pde6a.pdb	B	D	751	K	0	1.838						751		1.838	#NAME?
pde6a.pdb	B	D	670	K	3.9	1.894						670		1.894	#NAME?
pde6a.pdb	B	D	720	K	1.4	1.894						720		1.894	#NAME?
pde6a.pdb	B	D	745	K	37.6	1.894						745		1.894	#NAME?
pde6a.pdb	B	D	752	K	0.1	1.894						752		1.894	#NAME?
pde6a.pdb	B	D	600	K	0	1.894						600		1.894	#NAME?
pde6a.pdb	A	H	734	K	12.9	1.996
pde6a.pdb	A	H	738	K	0	1.996
pde6a.pdb	A	D	760	K	18.3	1.996
pde6a.pdb	A	D	750	K	0	1.996
pde6a.pdb	A	D	628	R	0.5	2.16
pde6a.pdb	A	D	747	R	0	2.16
pde6a.pdb	A	D	627	R	0	2.262
pde6a.pdb	A	D	671	R	34.2	2.262
pde6a.pdb	A	D	721	R	11.2	2.262
pde6a.pdb	A	D	724	R	0	2.262
pde6a.pdb	A	D	772	R	7.1	2.262
pde6a.pdb	A	D	746	R	2.9	2.262
pde6a.pdb	A	D	751	R	0	2.262
pde6a.pdb	A	D	723	K	12.4	2.312
pde6a.pdb	A	Y	735	K	3.8	2.312
pde6a.pdb	A	Y	670	R	3.9	2.318
pde6a.pdb	A	D	720	R	1.4	2.318
pde6a.pdb	A	D	745	R	37.6	2.318
pde6a.pdb	A	D	752	R	0.1	2.318
pde6a.pdb	A	D	600	R	0	2.318
pde6a.pdb	A	D	734	R	12.9	2.42
pde6a.pdb	A	D	738	R	0	2.42
pde6a.pdb	A	D	760	R	18.3	2.42
pde6a.pdb	A	H	750	R	0	2.42
pde6a.pdb	A	H	723	R	12.4	2.734
pde6a.pdb	A	H	735	R	3.8	2.734

## Sheet: pde6b_cGMPcat_mCSM-NA1
PDB_FILE	CHAIN	WILD_RES	RES_POS	MUT_RES	RSA	PRED_DDG		POSITION	CHAIN	PRED_DDG
pde6a.pdb	A	K	613	G	0	-2.43	613
pde6a.pdb	A	K	613	A	0	-2.272	556
pde6a.pdb	A	K	613	V	0	-1.956	614
pde6a.pdb	A	K	613	M	0	-1.956	611
pde6a.pdb	A	K	613	P	0	-1.956	754
pde6a.pdb	A	K	613	D	0	-1.856	755
pde6a.pdb	A	K	613	L	0	-1.8	615
pde6a.pdb	A	K	613	I	0	-1.8	610
pde6a.pdb	A	K	613	E	0	-1.698	557
pde6a.pdb	B	Y	556	G	2.4	-1.13
pde6a.pdb	B	Y	556	A	2.4	-0.972		556	.B	-1.13
pde6a.pdb	B	Y	556	V	2.4	-0.658		597	.B	-1.338
pde6a.pdb	A	S	614	G	0	-1.534		598	.B	-0.556
pde6a.pdb	B	Y	556	M	2.4	-0.658		667	.B	-1.692
pde6a.pdb	B	Y	556	P	2.4	-0.658		668	.B	-0.556
pde6a.pdb	B	Y	556	D	2.4	-0.556		669	.B	-0.612
pde6a.pdb	B	Y	556	L	2.4	-0.5		719	.B	-0.612
pde6a.pdb	A	S	614	A	0	-1.376		557	.B	-1.496
pde6a.pdb	B	Y	556	I	2.4	-0.5		732	.B	-0.454
pde6a.pdb	B	Y	556	E	2.4	-0.398		733	.B	-0.138
pde6a.pdb	B	Y	556	N	2.4	0.012		736	.B	-0.454
pde6a.pdb	B	Y	556	F	2.4	0.02		740	.B	-1.13
pde6a.pdb	A	K	613	N	0	-1.288		758	.B	-0.454
pde6a.pdb	A	Q	611	G	0	-1.282		770	.B	-0.612
pde6a.pdb	A	Q	754	G	6.3	-1.282
pde6a.pdb	A	Q	755	G	0.1	-1.282
pde6a.pdb	B	Y	556	Q	2.4	0.17
pde6a.pdb	B	Y	556	H	2.4	0.384
pde6a.pdb	A	Q	615	G	0	-1.282		612	.B	-0.454
pde6a.pdb	A	K	613	F	0	-1.28		606	.B	-1.124
pde6a.pdb	A	K	613	Y	0	-1.28		626	.B	-0.712
pde6a.pdb	B	Y	556	S	2.4	0.424
pde6a.pdb	B	Y	556	W	2.4	0.516
pde6a.pdb	B	Y	556	T	2.4	0.58
pde6a.pdb	B	Y	556	C	2.4	0.58
pde6a.pdb	A	Y	610	G	5.9	-1.13		718	.B	-0.556
pde6a.pdb	B	Y	556	K	2.4	1.32
pde6a.pdb	A	K	613	Q	0	-1.13	770	720	.B	-1.534	:
pde6a.pdb	A	Q	611	A	0	-1.124	771	721	.B	-0.138	:
pde6a.pdb	A	Q	754	A	6.3	-1.124	774	722	.B	-0.612
pde6a.pdb	A	Q	755	A	0.1	-1.124		729	.B	-1.282
pde6a.pdb	B	Y	556	R	2.4	1.742
pde6a.pdb	B	H	557	G	0	-1.496
pde6a.pdb	B	H	557	A	0	-1.338
pde6a.pdb	B	H	557	V	0	-1.022
pde6a.pdb	A	Q	615	A	0	-1.124
pde6a.pdb	B	H	557	M	0	-1.022
pde6a.pdb	B	H	557	P	0	-1.022
pde6a.pdb	B	H	557	D	0	-0.922
pde6a.pdb	B	H	557	L	0	-0.864
pde6a.pdb	B	H	557	I	0	-0.864
pde6a.pdb	B	H	557	E	0	-0.764
pde6a.pdb	A	S	614	V	0	-1.06
pde6a.pdb	A	S	614	M	0	-1.06
pde6a.pdb	A	S	614	P	0	-1.06
pde6a.pdb	B	H	557	N	0	-0.352
pde6a.pdb	B	H	557	F	0	-0.346
pde6a.pdb	B	H	557	Y	0	-0.346
pde6a.pdb	B	H	557	Q	0	-0.196
pde6a.pdb	B	H	557	S	0	0.058
pde6a.pdb	B	H	557	W	0	0.15
pde6a.pdb	B	H	557	T	0	0.216
pde6a.pdb	B	H	557	C	0	0.216
pde6a.pdb	B	H	557	K	0	0.954
pde6a.pdb	B	H	557	R	0	1.376
pde6a.pdb	B	H	561	G	1.1	-1.496
pde6a.pdb	B	H	561	A	1.1	-1.338
pde6a.pdb	B	H	561	V	1.1	-1.022
pde6a.pdb	A	Y	610	A	5.9	-0.972
pde6a.pdb	B	H	561	M	1.1	-1.022
pde6a.pdb	B	H	561	P	1.1	-1.022
pde6a.pdb	B	H	561	D	1.1	-0.922
pde6a.pdb	B	H	561	L	1.1	-0.864
pde6a.pdb	B	H	561	I	1.1	-0.864
pde6a.pdb	B	H	561	E	1.1	-0.764
pde6a.pdb	A	S	614	D	0	-0.96
pde6a.pdb	B	H	561	N	1.1	-0.352
pde6a.pdb	B	H	561	F	1.1	-0.346
pde6a.pdb	B	H	561	Y	1.1	-0.346
pde6a.pdb	B	H	561	Q	1.1	-0.196
pde6a.pdb	A	K	613	H	0	-0.914
pde6a.pdb	B	H	561	S	1.1	0.058
pde6a.pdb	B	H	561	W	1.1	0.15
pde6a.pdb	A	S	614	L	0	-0.904
pde6a.pdb	A	S	614	I	0	-0.904
pde6a.pdb	A	K	613	S	0	-0.876
pde6a.pdb	B	H	561	T	1.1	0.216
pde6a.pdb	B	H	561	C	1.1	0.216
pde6a.pdb	B	H	561	K	1.1	0.954
pde6a.pdb	B	H	597	A	0.3	-1.338
pde6a.pdb	B	H	597	V	0.3	-1.022
pde6a.pdb	B	H	597	M	0.3	-1.022
pde6a.pdb	B	H	597	P	0.3	-1.022
pde6a.pdb	B	H	597	D	0.3	-0.922
pde6a.pdb	A	Q	754	V	6.3	-0.808
pde6a.pdb	A	Q	754	M	6.3	-0.808
pde6a.pdb	A	Q	754	P	6.3	-0.808
pde6a.pdb	A	Q	755	V	0.1	-0.808
pde6a.pdb	A	Q	755	M	0.1	-0.808
pde6a.pdb	A	Q	755	P	0.1	-0.808
pde6a.pdb	A	Q	611	V	0	-0.808
pde6a.pdb	A	Q	611	M	0	-0.808
pde6a.pdb	A	Q	611	P	0	-0.808
pde6a.pdb	B	H	597	L	0.3	-0.864
pde6a.pdb	B	H	597	I	0.3	-0.864
pde6a.pdb	B	H	597	E	0.3	-0.764
pde6a.pdb	B	H	597	N	0.3	-0.352
pde6a.pdb	B	H	597	F	0.3	-0.346
pde6a.pdb	B	H	597	Y	0.3	-0.346
pde6a.pdb	B	H	597	Q	0.3	-0.196
pde6a.pdb	A	S	614	E	0	-0.802
pde6a.pdb	A	K	613	W	0	-0.784
pde6a.pdb	B	H	597	S	0.3	0.058
pde6a.pdb	B	H	597	W	0.3	0.15
pde6a.pdb	B	H	597	T	0.3	0.216
pde6a.pdb	B	H	597	C	0.3	0.216
pde6a.pdb	A	K	613	T	0	-0.718
pde6a.pdb	A	K	613	C	0	-0.718
pde6a.pdb	B	H	597	K	0.3	0.954
pde6a.pdb	A	Q	754	D	6.3	-0.706
pde6a.pdb	A	Q	755	D	0.1	-0.706
pde6a.pdb	A	Q	611	D	0	-0.706
pde6a.pdb	B	H	597	R	0.3	1.376
pde6a.pdb	B	D	598	G	0	-0.556
pde6a.pdb	B	D	598	A	0	-0.398
pde6a.pdb	B	D	598	V	0	-0.082
pde6a.pdb	B	D	598	M	0	-0.082
pde6a.pdb	B	D	598	P	0	-0.082
pde6a.pdb	B	D	598	L	0	0.076
pde6a.pdb	B	D	598	I	0	0.076
pde6a.pdb	A	Y	610	V	5.9	-0.658
pde6a.pdb	B	D	598	E	0	0.178
pde6a.pdb	B	D	598	N	0	0.588
pde6a.pdb	B	D	598	F	0	0.596
pde6a.pdb	A	N	616	M	1.2	-0.65
pde6a.pdb	A	N	616	P	1.2	-0.65
pde6a.pdb	A	Q	754	L	6.3	-0.65
pde6a.pdb	A	Q	754	I	6.3	-0.65
pde6a.pdb	A	Q	755	L	0.1	-0.65
pde6a.pdb	A	Q	755	I	0.1	-0.65
pde6a.pdb	A	Q	611	L	0	-0.65
pde6a.pdb	A	Q	611	I	0	-0.65
pde6a.pdb	B	D	598	Y	0	0.596
pde6a.pdb	B	D	598	Q	0	0.746
pde6a.pdb	B	D	598	H	0	0.96
pde6a.pdb	B	D	598	S	0	0.998
pde6a.pdb	B	D	598	W	0	1.092
pde6a.pdb	B	D	598	T	0	1.156
pde6a.pdb	B	D	598	C	0	1.156
pde6a.pdb	B	D	598	K	0	1.894
pde6a.pdb	B	D	598	R	0	2.318
pde6a.pdb	B	H	601	G	0.1	-1.496
pde6a.pdb	A	L	618	G	0.3	-0.612
pde6a.pdb	A	L	753	G	0.5	-0.612
pde6a.pdb	B	H	601	A	0.1	-1.338
pde6a.pdb	B	H	601	V	0.1	-1.022
pde6a.pdb	B	H	601	M	0.1	-1.022
pde6a.pdb	B	H	601	P	0.1	-1.022
pde6a.pdb	A	Y	610	D	5.9	-0.556
pde6a.pdb	B	H	601	D	0.1	-0.922
pde6a.pdb	B	H	601	L	0.1	-0.864
pde6a.pdb	B	H	601	I	0.1	-0.864
pde6a.pdb	B	H	601	E	0.1	-0.764
pde6a.pdb	B	H	601	N	0.1	-0.352
pde6a.pdb	B	H	601	F	0.1	-0.346
pde6a.pdb	B	H	601	Y	0.1	-0.346
pde6a.pdb	A	N	616	D	1.2	-0.548
pde6a.pdb	A	Q	754	E	6.3	-0.548
pde6a.pdb	A	Q	755	E	0.1	-0.548
pde6a.pdb	A	Q	611	E	0	-0.548
pde6a.pdb	B	H	601	Q	0.1	-0.196
pde6a.pdb	B	H	601	S	0.1	0.058
pde6a.pdb	B	H	601	W	0.1	0.15
pde6a.pdb	B	H	601	T	0.1	0.216
pde6a.pdb	B	H	601	C	0.1	0.216
pde6a.pdb	B	H	601	K	0.1	0.954
pde6a.pdb	B	H	601	R	0.1	1.376
pde6a.pdb	B	N	605	G	3.9	-1.124
pde6a.pdb	B	N	605	A	3.9	-0.966
pde6a.pdb	B	N	605	V	3.9	-0.65
pde6a.pdb	B	N	605	M	3.9	-0.65
pde6a.pdb	B	N	605	P	3.9	-0.65
pde6a.pdb	B	N	605	D	3.9	-0.548
pde6a.pdb	A	Y	610	L	5.9	-0.5
pde6a.pdb	A	Y	610	I	5.9	-0.5
pde6a.pdb	A	N	616	I	1.2	-0.492
pde6a.pdb	B	N	605	L	3.9	-0.492
pde6a.pdb	B	N	605	I	3.9	-0.492
pde6a.pdb	B	N	605	E	3.9	-0.39
pde6a.pdb	B	N	605	F	3.9	0.026
pde6a.pdb	A	P	617	G	0	-0.454
pde6a.pdb	A	L	618	A	0.3	-0.454
pde6a.pdb	A	V	752	G	36.3	-0.454
pde6a.pdb	A	L	753	A	0.5	-0.454
pde6a.pdb	A	M	612	G	0	-0.454
pde6a.pdb	B	N	605	Y	3.9	0.026
pde6a.pdb	B	N	605	Q	3.9	0.178
pde6a.pdb	B	N	605	H	3.9	0.392
pde6a.pdb	B	N	605	S	3.9	0.43
pde6a.pdb	B	N	605	W	3.9	0.522
pde6a.pdb	B	N	605	T	3.9	0.588
pde6a.pdb	B	N	605	C	3.9	0.588
pde6a.pdb	A	Y	610	E	5.9	-0.398
pde6a.pdb	B	N	605	K	3.9	1.326
pde6a.pdb	B	N	605	R	3.9	1.75
pde6a.pdb	B	N	606	G	21.3	-1.124
pde6a.pdb	B	N	606	A	21.3	-0.966
pde6a.pdb	B	N	606	V	21.3	-0.65
pde6a.pdb	B	N	606	M	21.3	-0.65
pde6a.pdb	A	N	616	E	1.2	-0.39
pde6a.pdb	B	N	606	P	21.3	-0.65
pde6a.pdb	B	N	606	D	21.3	-0.548
pde6a.pdb	B	N	606	L	21.3	-0.492
pde6a.pdb	B	N	606	I	21.3	-0.492
pde6a.pdb	A	S	614	N	0	-0.39
pde6a.pdb	B	N	606	E	21.3	-0.39
pde6a.pdb	B	N	606	F	21.3	0.026
pde6a.pdb	A	S	614	F	0	-0.384
pde6a.pdb	A	S	614	Y	0	-0.384
pde6a.pdb	B	N	606	Y	21.3	0.026
pde6a.pdb	B	N	606	Q	21.3	0.178
pde6a.pdb	B	N	606	H	21.3	0.392
pde6a.pdb	B	N	606	S	21.3	0.43
pde6a.pdb	B	N	606	W	21.3	0.522
pde6a.pdb	B	N	606	T	21.3	0.588
pde6a.pdb	B	N	606	C	21.3	0.588
pde6a.pdb	B	N	606	K	21.3	1.326
pde6a.pdb	B	N	606	R	21.3	1.75
pde6a.pdb	B	E	626	G	1.2	-0.712
pde6a.pdb	B	E	626	A	1.2	-0.556
pde6a.pdb	B	E	626	V	1.2	-0.24
pde6a.pdb	A	P	617	A	0	-0.296
pde6a.pdb	A	V	752	A	36.3	-0.296
pde6a.pdb	A	M	612	A	0	-0.296
pde6a.pdb	B	E	626	M	1.2	-0.24
pde6a.pdb	B	E	626	P	1.2	-0.24
pde6a.pdb	B	E	626	D	1.2	-0.138
pde6a.pdb	B	E	626	L	1.2	-0.082
pde6a.pdb	B	E	626	I	1.2	-0.082
pde6a.pdb	B	E	626	N	1.2	0.43
pde6a.pdb	B	E	626	F	1.2	0.438
pde6a.pdb	A	S	614	Q	0	-0.234
pde6a.pdb	B	E	626	Y	1.2	0.438
pde6a.pdb	B	E	626	Q	1.2	0.588
pde6a.pdb	B	E	626	H	1.2	0.802
pde6a.pdb	B	E	626	S	1.2	0.84
pde6a.pdb	B	E	626	W	1.2	0.934
pde6a.pdb	A	L	618	V	0.3	-0.138
pde6a.pdb	A	L	618	M	0.3	-0.138
pde6a.pdb	A	L	618	P	0.3	-0.138
pde6a.pdb	A	A	619	G	0	-0.138
pde6a.pdb	A	L	753	V	0.5	-0.138
pde6a.pdb	A	L	753	M	0.5	-0.138
pde6a.pdb	A	L	753	P	0.5	-0.138
pde6a.pdb	A	Q	754	N	6.3	-0.138
pde6a.pdb	A	Q	755	N	0.1	-0.138
pde6a.pdb	A	Q	611	N	0	-0.138
pde6a.pdb	B	E	626	T	1.2	0.998
pde6a.pdb	B	E	626	C	1.2	0.998
pde6a.pdb	B	E	626	K	1.2	1.736
pde6a.pdb	B	E	626	R	1.2	2.16
pde6a.pdb	B	T	667	G	2.3	-1.692
pde6a.pdb	B	T	667	A	2.3	-1.534
pde6a.pdb	B	T	667	V	2.3	-1.218
pde6a.pdb	B	T	667	M	2.3	-1.218
pde6a.pdb	B	T	667	P	2.3	-1.218
pde6a.pdb	B	T	667	D	2.3	-1.116
pde6a.pdb	B	T	667	L	2.3	-1.06
pde6a.pdb	B	T	667	I	2.3	-1.06
pde6a.pdb	B	T	667	E	2.3	-0.96
pde6a.pdb	B	T	667	N	2.3	-0.548
pde6a.pdb	B	T	667	F	2.3	-0.542
pde6a.pdb	B	T	667	Y	2.3	-0.542
pde6a.pdb	B	T	667	Q	2.3	-0.39
pde6a.pdb	B	T	667	H	2.3	-0.176
pde6a.pdb	A	Q	754	F	6.3	-0.13
pde6a.pdb	A	Q	754	Y	6.3	-0.13
pde6a.pdb	A	Q	755	F	0.1	-0.13
pde6a.pdb	A	Q	755	Y	0.1	-0.13
pde6a.pdb	A	Q	611	F	0	-0.13
pde6a.pdb	A	Q	611	Y	0	-0.13
pde6a.pdb	B	T	667	S	2.3	-0.138
pde6a.pdb	B	T	667	W	2.3	-0.046
pde6a.pdb	B	T	667	C	2.3	0.02
pde6a.pdb	B	T	667	K	2.3	0.758
pde6a.pdb	B	T	667	R	2.3	1.18
pde6a.pdb	B	D	668	G	13.1	-0.556
pde6a.pdb	B	D	668	A	13.1	-0.398
pde6a.pdb	B	D	668	V	13.1	-0.082
pde6a.pdb	B	D	668	M	13.1	-0.082
pde6a.pdb	B	D	668	P	13.1	-0.082
pde6a.pdb	B	D	668	L	13.1	0.076
pde6a.pdb	B	D	668	I	13.1	0.076
pde6a.pdb	B	D	668	E	13.1	0.178
pde6a.pdb	B	D	668	N	13.1	0.588
pde6a.pdb	B	D	668	F	13.1	0.596
pde6a.pdb	B	D	668	Y	13.1	0.596
pde6a.pdb	A	L	618	D	0.3	-0.036
pde6a.pdb	A	L	753	D	0.5	-0.036
pde6a.pdb	B	D	668	Q	13.1	0.746
pde6a.pdb	B	D	668	H	13.1	0.96
pde6a.pdb	B	D	668	S	13.1	0.998
pde6a.pdb	B	D	668	W	13.1	1.092
pde6a.pdb	B	D	668	T	13.1	1.156
pde6a.pdb	A	S	614	H	0	-0.018
pde6a.pdb	A	Y	610	N	5.9	0.012
pde6a.pdb	B	D	668	C	13.1	1.156
pde6a.pdb	B	D	668	K	13.1	1.894
pde6a.pdb	B	D	668	R	13.1	2.318
pde6a.pdb	A	Y	610	F	5.9	0.02
pde6a.pdb	A	P	617	V	0	0.02
pde6a.pdb	A	P	617	M	0	0.02
pde6a.pdb	A	L	618	I	0.3	0.02
pde6a.pdb	A	V	752	M	36.3	0.02
pde6a.pdb	A	V	752	P	36.3	0.02
pde6a.pdb	A	L	753	I	0.5	0.02
pde6a.pdb	B	L	669	G	38.9	-0.612
pde6a.pdb	B	L	669	A	38.9	-0.454
pde6a.pdb	A	M	612	V	0	0.02
pde6a.pdb	B	L	669	V	38.9	-0.138
pde6a.pdb	A	M	612	P	0	0.02
pde6a.pdb	B	L	669	M	38.9	-0.138
pde6a.pdb	B	L	669	P	38.9	-0.138
pde6a.pdb	B	L	669	D	38.9	-0.036
pde6a.pdb	B	L	669	I	38.9	0.02
pde6a.pdb	B	L	669	E	38.9	0.122
pde6a.pdb	B	L	669	N	38.9	0.532
pde6a.pdb	B	L	669	F	38.9	0.538
pde6a.pdb	B	L	669	Y	38.9	0.538
pde6a.pdb	B	L	669	Q	38.9	0.69
pde6a.pdb	B	L	669	H	38.9	0.904
pde6a.pdb	B	L	669	S	38.9	0.942
pde6a.pdb	A	N	616	F	1.2	0.026
pde6a.pdb	A	N	616	Y	1.2	0.026
pde6a.pdb	B	L	669	W	38.9	1.036
pde6a.pdb	B	L	669	T	38.9	1.1
pde6a.pdb	B	L	669	C	38.9	1.1
pde6a.pdb	B	L	669	K	38.9	1.838
pde6a.pdb	B	L	669	R	38.9	2.262
pde6a.pdb	B	D	718	G	4.8	-0.556
pde6a.pdb	B	D	718	A	4.8	-0.398
pde6a.pdb	B	D	718	V	4.8	-0.082
pde6a.pdb	B	D	718	M	4.8	-0.082
pde6a.pdb	B	D	718	P	4.8	-0.082
pde6a.pdb	B	D	718	L	4.8	0.076
pde6a.pdb	B	D	718	I	4.8	0.076
pde6a.pdb	B	D	718	E	4.8	0.178
pde6a.pdb	B	D	718	N	4.8	0.588
pde6a.pdb	B	D	718	F	4.8	0.596
pde6a.pdb	A	S	614	W	0	0.112
pde6a.pdb	A	P	617	D	0	0.122
pde6a.pdb	A	L	618	E	0.3	0.122
pde6a.pdb	A	V	752	D	36.3	0.122
pde6a.pdb	A	L	753	E	0.5	0.122
pde6a.pdb	B	D	718	Y	4.8	0.596
pde6a.pdb	B	D	718	Q	4.8	0.746
pde6a.pdb	A	M	612	D	0	0.122
pde6a.pdb	B	D	718	H	4.8	0.96
pde6a.pdb	B	D	718	S	4.8	0.998
pde6a.pdb	B	D	718	W	4.8	1.092
pde6a.pdb	B	D	718	T	4.8	1.156
pde6a.pdb	B	D	718	C	4.8	1.156
pde6a.pdb	B	D	718	K	4.8	1.894
pde6a.pdb	B	D	718	R	4.8	2.318
pde6a.pdb	B	L	719	G	4.4	-0.612
pde6a.pdb	B	L	719	A	4.4	-0.454
pde6a.pdb	A	Y	610	Q	5.9	0.17
pde6a.pdb	B	L	719	V	4.4	-0.138
pde6a.pdb	B	L	719	M	4.4	-0.138
pde6a.pdb	B	L	719	P	4.4	-0.138
pde6a.pdb	A	N	616	Q	1.2	0.178
pde6a.pdb	A	P	617	L	0	0.178
pde6a.pdb	A	P	617	I	0	0.178
pde6a.pdb	A	V	752	L	36.3	0.178
pde6a.pdb	A	V	752	I	36.3	0.178
pde6a.pdb	B	L	719	D	4.4	-0.036
pde6a.pdb	B	L	719	I	4.4	0.02
pde6a.pdb	B	L	719	E	4.4	0.122
pde6a.pdb	A	M	612	L	0	0.178
pde6a.pdb	A	M	612	I	0	0.178
pde6a.pdb	B	L	719	N	4.4	0.532
pde6a.pdb	B	L	719	F	4.4	0.538
pde6a.pdb	B	L	719	Y	4.4	0.538
pde6a.pdb	B	L	719	Q	4.4	0.69
pde6a.pdb	B	L	719	H	4.4	0.904
pde6a.pdb	B	L	719	S	4.4	0.942
pde6a.pdb	B	L	719	W	4.4	1.036
pde6a.pdb	B	L	719	T	4.4	1.1
pde6a.pdb	B	L	719	C	4.4	1.1
pde6a.pdb	B	L	719	K	4.4	1.838
pde6a.pdb	A	S	614	T	0	0.178
pde6a.pdb	A	S	614	C	0	0.178
pde6a.pdb	B	L	719	R	4.4	2.262
pde6a.pdb	B	S	720	G	1.4	-1.534
pde6a.pdb	B	S	720	A	1.4	-1.376
pde6a.pdb	B	S	720	V	1.4	-1.06
pde6a.pdb	B	S	720	M	1.4	-1.06
pde6a.pdb	B	S	720	P	1.4	-1.06
pde6a.pdb	B	S	720	D	1.4	-0.96
pde6a.pdb	B	S	720	L	1.4	-0.904
pde6a.pdb	A	Q	754	H	6.3	0.234
pde6a.pdb	A	Q	755	H	0.1	0.234
pde6a.pdb	A	Q	611	H	0	0.234
pde6a.pdb	B	S	720	I	1.4	-0.904
pde6a.pdb	B	S	720	E	1.4	-0.802
pde6a.pdb	A	Q	754	S	6.3	0.272
pde6a.pdb	A	Q	611	S	0	0.272
pde6a.pdb	A	Q	755	S	0.1	0.272
pde6a.pdb	B	S	720	N	1.4	-0.39
pde6a.pdb	B	S	720	F	1.4	-0.384
pde6a.pdb	A	P	617	E	0	0.278
pde6a.pdb	A	V	752	E	36.3	0.278
pde6a.pdb	A	M	612	E	0	0.278
pde6a.pdb	B	S	720	Y	1.4	-0.384
pde6a.pdb	B	S	720	Q	1.4	-0.234
pde6a.pdb	B	S	720	H	1.4	-0.018
pde6a.pdb	A	A	619	V	0	0.334
pde6a.pdb	A	A	619	M	0	0.334
pde6a.pdb	A	A	619	P	0	0.334
pde6a.pdb	B	S	720	W	1.4	0.112
pde6a.pdb	B	S	720	T	1.4	0.178
pde6a.pdb	B	S	720	C	1.4	0.178
pde6a.pdb	B	S	720	K	1.4	0.916
pde6a.pdb	B	S	720	R	1.4	1.338
pde6a.pdb	B	A	721	G	2.4	-0.138
pde6a.pdb	A	Q	754	W	6.3	0.366
pde6a.pdb	A	Q	755	W	0.1	0.366
pde6a.pdb	A	Q	611	W	0	0.366
pde6a.pdb	B	A	721	V	2.4	0.334
pde6a.pdb	B	A	721	M	2.4	0.334
pde6a.pdb	A	Y	610	H	5.9	0.384
pde6a.pdb	B	A	721	P	2.4	0.334
pde6a.pdb	B	A	721	D	2.4	0.436
pde6a.pdb	B	A	721	L	2.4	0.492
pde6a.pdb	A	N	616	H	1.2	0.392
pde6a.pdb	B	A	721	I	2.4	0.492
pde6a.pdb	B	A	721	E	2.4	0.594
pde6a.pdb	B	A	721	N	2.4	1.004
pde6a.pdb	A	Y	610	S	5.9	0.424
pde6a.pdb	B	A	721	F	2.4	1.012
pde6a.pdb	B	A	721	Y	2.4	1.012
pde6a.pdb	A	Q	611	T	0	0.43
pde6a.pdb	A	Q	754	T	6.3	0.43
pde6a.pdb	A	Q	754	C	6.3	0.43
pde6a.pdb	A	Q	611	C	0	0.43
pde6a.pdb	A	Q	755	T	0.1	0.43
pde6a.pdb	A	Q	755	C	0.1	0.43
pde6a.pdb	B	A	721	Q	2.4	1.162
pde6a.pdb	B	A	721	H	2.4	1.378
pde6a.pdb	B	A	721	S	2.4	1.416
pde6a.pdb	B	A	721	W	2.4	1.508
pde6a.pdb	B	A	721	T	2.4	1.574
pde6a.pdb	B	A	721	C	2.4	1.574
pde6a.pdb	B	A	721	K	2.4	2.312
pde6a.pdb	A	Q	615	T	0	0.43
pde6a.pdb	A	A	619	D	0	0.436
pde6a.pdb	B	A	721	R	2.4	2.734
pde6a.pdb	B	I	722	G	0	-0.612
pde6a.pdb	B	I	722	A	0	-0.454
pde6a.pdb	B	I	722	V	0	-0.138
pde6a.pdb	A	K	613	R	0	0.442
pde6a.pdb	A	A	619	L	0	0.492
pde6a.pdb	A	A	619	I	0	0.492
pde6a.pdb	B	I	722	M	0	-0.138
pde6a.pdb	B	I	722	P	0	-0.138
pde6a.pdb	B	I	722	D	0	-0.036
pde6a.pdb	B	I	722	L	0	0.02
pde6a.pdb	A	Y	610	W	5.9	0.516
pde6a.pdb	B	I	722	E	0	0.122
pde6a.pdb	B	I	722	N	0	0.532
pde6a.pdb	B	I	722	F	0	0.538
pde6a.pdb	A	N	616	W	1.2	0.522
pde6a.pdb	B	I	722	Y	0	0.538
pde6a.pdb	B	I	722	Q	0	0.69
pde6a.pdb	A	L	618	N	0.3	0.532
pde6a.pdb	A	L	753	N	0.5	0.532
pde6a.pdb	B	I	722	H	0	0.904
pde6a.pdb	B	I	722	S	0	0.942
pde6a.pdb	B	I	722	W	0	1.036
pde6a.pdb	B	I	722	T	0	1.1
pde6a.pdb	A	L	618	F	0.3	0.538
pde6a.pdb	A	L	618	Y	0.3	0.538
pde6a.pdb	A	L	753	F	0.5	0.538
pde6a.pdb	A	L	753	Y	0.5	0.538
pde6a.pdb	B	I	722	C	0	1.1
pde6a.pdb	B	I	722	K	0	1.838
pde6a.pdb	B	I	722	R	0	2.262
pde6a.pdb	B	Q	729	G	0.1	-1.282
pde6a.pdb	B	Q	729	A	0.1	-1.124
pde6a.pdb	B	Q	729	V	0.1	-0.808
pde6a.pdb	B	Q	729	M	0.1	-0.808
pde6a.pdb	B	Q	729	P	0.1	-0.808
pde6a.pdb	B	Q	729	D	0.1	-0.706
pde6a.pdb	B	Q	729	L	0.1	-0.65
pde6a.pdb	A	Y	610	T	5.9	0.58
pde6a.pdb	B	Q	729	I	0.1	-0.65
pde6a.pdb	B	Q	729	E	0.1	-0.548
pde6a.pdb	A	Y	610	C	5.9	0.58
pde6a.pdb	B	Q	729	N	0.1	-0.138
pde6a.pdb	B	Q	729	F	0.1	-0.13
pde6a.pdb	B	Q	729	Y	0.1	-0.13
pde6a.pdb	B	Q	729	H	0.1	0.234
pde6a.pdb	B	Q	729	S	0.1	0.272
pde6a.pdb	B	Q	729	W	0.1	0.366
pde6a.pdb	B	Q	729	T	0.1	0.43
pde6a.pdb	B	Q	729	C	0.1	0.43
pde6a.pdb	B	Q	729	K	0.1	1.168
pde6a.pdb	B	Q	729	R	0.1	1.592
pde6a.pdb	A	A	619	E	0	0.594
pde6a.pdb	B	V	732	G	4.6	-0.454
pde6a.pdb	B	V	732	A	4.6	-0.296
pde6a.pdb	B	V	732	M	4.6	0.02
pde6a.pdb	B	V	732	P	4.6	0.02
pde6a.pdb	B	V	732	D	4.6	0.122
pde6a.pdb	B	V	732	L	4.6	0.178
pde6a.pdb	B	V	732	I	4.6	0.178
pde6a.pdb	B	V	732	E	4.6	0.278
pde6a.pdb	A	P	617	N	0	0.69
pde6a.pdb	A	L	618	Q	0.3	0.69
pde6a.pdb	A	V	752	N	36.3	0.69
pde6a.pdb	A	L	753	Q	0.5	0.69
pde6a.pdb	B	V	732	N	4.6	0.69
pde6a.pdb	B	V	732	F	4.6	0.696
pde6a.pdb	A	M	612	N	0	0.69
pde6a.pdb	B	V	732	Y	4.6	0.696
pde6a.pdb	B	V	732	Q	4.6	0.848
pde6a.pdb	B	V	732	H	4.6	1.062
pde6a.pdb	B	V	732	S	4.6	1.1
pde6a.pdb	B	V	732	W	4.6	1.192
pde6a.pdb	A	P	617	F	0	0.696
pde6a.pdb	A	P	617	Y	0	0.696
pde6a.pdb	A	V	752	F	36.3	0.696
pde6a.pdb	A	V	752	Y	36.3	0.696
pde6a.pdb	A	M	612	F	0	0.696
pde6a.pdb	A	M	612	Y	0	0.696
pde6a.pdb	B	V	732	T	4.6	1.258
pde6a.pdb	B	V	732	C	4.6	1.258
pde6a.pdb	B	V	732	K	4.6	1.996
pde6a.pdb	B	V	732	R	4.6	2.42
pde6a.pdb	B	A	733	G	1.1	-0.138
pde6a.pdb	B	A	733	V	1.1	0.334
pde6a.pdb	B	A	733	M	1.1	0.334
pde6a.pdb	B	A	733	P	1.1	0.334
pde6a.pdb	B	A	733	D	1.1	0.436
pde6a.pdb	B	A	733	L	1.1	0.492
pde6a.pdb	B	A	733	I	1.1	0.492
pde6a.pdb	B	A	733	E	1.1	0.594
pde6a.pdb	A	P	617	Q	0	0.848
pde6a.pdb	A	V	752	Q	36.3	0.848
pde6a.pdb	A	M	612	Q	0	0.848
pde6a.pdb	B	A	733	N	1.1	1.004
pde6a.pdb	B	A	733	F	1.1	1.012
pde6a.pdb	B	A	733	Y	1.1	1.012
pde6a.pdb	A	L	618	H	0.3	0.904
pde6a.pdb	A	L	753	H	0.5	0.904
pde6a.pdb	B	A	733	Q	1.1	1.162
pde6a.pdb	B	A	733	H	1.1	1.378
pde6a.pdb	B	A	733	S	1.1	1.416
pde6a.pdb	B	A	733	W	1.1	1.508
pde6a.pdb	B	A	733	T	1.1	1.574
pde6a.pdb	A	S	614	K	0	0.916
pde6a.pdb	B	A	733	C	1.1	1.574
pde6a.pdb	A	L	618	S	0.3	0.942
pde6a.pdb	A	L	753	S	0.5	0.942
pde6a.pdb	B	A	733	K	1.1	2.312
pde6a.pdb	B	A	733	R	1.1	2.734
pde6a.pdb	B	V	736	G	0.2	-0.454
pde6a.pdb	B	V	736	A	0.2	-0.296
pde6a.pdb	B	V	736	M	0.2	0.02
pde6a.pdb	B	V	736	P	0.2	0.02
pde6a.pdb	B	V	736	D	0.2	0.122
pde6a.pdb	B	V	736	L	0.2	0.178
pde6a.pdb	B	V	736	I	0.2	0.178
pde6a.pdb	B	V	736	E	0.2	0.278
pde6a.pdb	B	V	736	N	0.2	0.69
pde6a.pdb	B	V	736	F	0.2	0.696
pde6a.pdb	B	V	736	Y	0.2	0.696
pde6a.pdb	B	V	736	Q	0.2	0.848
pde6a.pdb	B	V	736	H	0.2	1.062
pde6a.pdb	B	V	736	S	0.2	1.1
pde6a.pdb	A	A	619	N	0	1.004
pde6a.pdb	B	V	736	W	0.2	1.192
pde6a.pdb	B	V	736	T	0.2	1.258
pde6a.pdb	A	A	619	F	0	1.012
pde6a.pdb	A	A	619	Y	0	1.012
pde6a.pdb	B	V	736	C	0.2	1.258
pde6a.pdb	B	V	736	K	0.2	1.996
pde6a.pdb	B	V	736	R	0.2	2.42
pde6a.pdb	B	F	740	G	0	-1.13
pde6a.pdb	A	L	618	W	0.3	1.036
pde6a.pdb	A	L	753	W	0.5	1.036
pde6a.pdb	B	F	740	A	0	-0.972
pde6a.pdb	B	F	740	V	0	-0.658
pde6a.pdb	B	F	740	M	0	-0.658
pde6a.pdb	B	F	740	P	0	-0.658
pde6a.pdb	A	P	617	H	0	1.062
pde6a.pdb	A	V	752	H	36.3	1.062
pde6a.pdb	A	M	612	H	0	1.062
pde6a.pdb	B	F	740	D	0	-0.556
pde6a.pdb	B	F	740	L	0	-0.5
pde6a.pdb	B	F	740	I	0	-0.5
pde6a.pdb	B	F	740	E	0	-0.398
pde6a.pdb	B	F	740	N	0	0.012
pde6a.pdb	B	F	740	Y	0	0.02
pde6a.pdb	A	P	617	S	0	1.1
pde6a.pdb	A	L	618	T	0.3	1.1
pde6a.pdb	A	L	618	C	0.3	1.1
pde6a.pdb	A	V	752	S	36.3	1.1
pde6a.pdb	A	L	753	T	0.5	1.1
pde6a.pdb	A	L	753	C	0.5	1.1
pde6a.pdb	A	M	612	S	0	1.1
pde6a.pdb	B	F	740	Q	0	0.17
pde6a.pdb	B	F	740	H	0	0.384
pde6a.pdb	B	F	740	S	0	0.424
pde6a.pdb	B	F	740	W	0	0.516
pde6a.pdb	B	F	740	T	0	0.58
pde6a.pdb	B	F	740	C	0	0.58
pde6a.pdb	B	F	740	K	0	1.32
pde6a.pdb	B	F	740	R	0	1.742
pde6a.pdb	B	M	758	G	0.1	-0.454
pde6a.pdb	B	M	758	A	0.1	-0.296
pde6a.pdb	B	M	758	V	0.1	0.02
pde6a.pdb	B	M	758	P	0.1	0.02
pde6a.pdb	B	M	758	D	0.1	0.122
pde6a.pdb	B	M	758	L	0.1	0.178
pde6a.pdb	B	M	758	I	0.1	0.178
pde6a.pdb	B	M	758	E	0.1	0.278
pde6a.pdb	B	M	758	N	0.1	0.69
pde6a.pdb	A	A	619	Q	0	1.162
pde6a.pdb	B	M	758	F	0.1	0.696
pde6a.pdb	B	M	758	Y	0.1	0.696
pde6a.pdb	A	Q	754	K	6.3	1.168
pde6a.pdb	A	Q	755	K	0.1	1.168
pde6a.pdb	A	Q	611	K	0	1.168
pde6a.pdb	B	M	758	Q	0.1	0.848
pde6a.pdb	B	M	758	H	0.1	1.062
pde6a.pdb	B	M	758	S	0.1	1.1
pde6a.pdb	A	P	617	W	0	1.192
pde6a.pdb	A	V	752	W	36.3	1.192
pde6a.pdb	A	M	612	W	0	1.192
pde6a.pdb	B	M	758	W	0.1	1.192
pde6a.pdb	B	M	758	T	0.1	1.258
pde6a.pdb	B	M	758	C	0.1	1.258
pde6a.pdb	A	P	617	T	0	1.258
pde6a.pdb	A	P	617	C	0	1.258
pde6a.pdb	A	V	752	T	36.3	1.258
pde6a.pdb	A	V	752	C	36.3	1.258
pde6a.pdb	A	M	612	T	0	1.258
pde6a.pdb	A	M	612	C	0	1.258
pde6a.pdb	B	M	758	K	0.1	1.996
pde6a.pdb	B	M	758	R	0.1	2.42
pde6a.pdb	B	L	770	G	1.1	-0.612
pde6a.pdb	B	L	770	A	1.1	-0.454
pde6a.pdb	B	L	770	V	1.1	-0.138
pde6a.pdb	B	L	770	M	1.1	-0.138
pde6a.pdb	A	Y	610	K	5.9	1.32
pde6a.pdb	B	L	770	P	1.1	-0.138
pde6a.pdb	B	L	770	D	1.1	-0.036
pde6a.pdb	B	L	770	I	1.1	0.02
pde6a.pdb	A	N	616	K	1.2	1.326
pde6a.pdb	B	L	770	E	1.1	0.122
pde6a.pdb	B	L	770	N	1.1	0.532
pde6a.pdb	B	L	770	F	1.1	0.538
pde6a.pdb	A	S	614	R	0	1.338
pde6a.pdb	B	L	770	Y	1.1	0.538
pde6a.pdb	B	L	770	Q	1.1	0.69
pde6a.pdb	B	L	770	H	1.1	0.904
pde6a.pdb	A	A	619	H	0	1.378
pde6a.pdb	B	L	770	S	1.1	0.942
pde6a.pdb	B	L	770	W	1.1	1.036
pde6a.pdb	A	A	619	S	0	1.416
pde6a.pdb	B	L	770	T	1.1	1.1
pde6a.pdb	B	L	770	C	1.1	1.1
pde6a.pdb	A	A	619	W	0	1.508
pde6a.pdb	B	L	770	K	1.1	1.838
pde6a.pdb	B	L	770	R	1.1	2.262
pde6a.pdb	A	A	619	T	0	1.574
pde6a.pdb	A	A	619	C	0	1.574
pde6a.pdb	B	Q	771	G	0.3	-1.282
pde6a.pdb	B	Q	771	A	0.3	-1.124
pde6a.pdb	B	Q	771	V	0.3	-0.808
pde6a.pdb	B	Q	771	M	0.3	-0.808
pde6a.pdb	A	Q	754	R	6.3	1.592
pde6a.pdb	A	Q	755	R	0.1	1.592
pde6a.pdb	A	Q	611	R	0	1.592
pde6a.pdb	B	Q	771	P	0.3	-0.808
pde6a.pdb	B	Q	771	D	0.3	-0.706
pde6a.pdb	A	Y	610	R	5.9	1.742
pde6a.pdb	B	Q	771	L	0.3	-0.65
pde6a.pdb	B	Q	771	I	0.3	-0.65
pde6a.pdb	B	Q	771	E	0.3	-0.548
pde6a.pdb	A	N	616	R	1.2	1.75
pde6a.pdb	B	Q	771	N	0.3	-0.138
pde6a.pdb	B	Q	771	F	0.3	-0.13
pde6a.pdb	A	L	618	K	0.3	1.838
pde6a.pdb	A	L	753	K	0.5	1.838
pde6a.pdb	B	Q	771	Y	0.3	-0.13
pde6a.pdb	B	Q	771	H	0.3	0.234
pde6a.pdb	B	Q	771	S	0.3	0.272
pde6a.pdb	B	Q	771	W	0.3	0.366
pde6a.pdb	B	Q	771	T	0.3	0.43
pde6a.pdb	B	Q	771	C	0.3	0.43
pde6a.pdb	B	Q	771	K	0.3	1.168
pde6a.pdb	A	P	617	K	0	1.996
pde6a.pdb	A	V	752	K	36.3	1.996
pde6a.pdb	A	M	612	K	0	1.996
pde6a.pdb	B	F	774	A	2.7	-0.972
pde6a.pdb	B	F	774	V	2.7	-0.658
pde6a.pdb	B	F	774	M	2.7	-0.658
pde6a.pdb	B	F	774	P	2.7	-0.658
pde6a.pdb	A	L	618	R	0.3	2.262
pde6a.pdb	A	L	753	R	0.5	2.262
pde6a.pdb	B	F	774	D	2.7	-0.556
pde6a.pdb	B	F	774	L	2.7	-0.5
pde6a.pdb	B	F	774	I	2.7	-0.5
pde6a.pdb	B	F	774	E	2.7	-0.398
pde6a.pdb	A	A	619	K	0	2.312
pde6a.pdb	B	F	774	N	2.7	0.012
pde6a.pdb	B	F	774	Y	2.7	0.02
pde6a.pdb	B	F	774	Q	2.7	0.17
pde6a.pdb	B	F	774	H	2.7	0.384
pde6a.pdb	B	F	774	S	2.7	0.424
pde6a.pdb	A	P	617	R	0	2.42
pde6a.pdb	A	V	752	R	36.3	2.42
pde6a.pdb	A	M	612	R	0	2.42
pde6a.pdb	B	F	774	W	2.7	0.516
pde6a.pdb	B	F	774	T	2.7	0.58
pde6a.pdb	B	F	774	C	2.7	0.58
pde6a.pdb	A	A	619	R	0	2.734
pde6a.pdb	B	F	774	K	2.7	1.32
pde6a.pdb	B	F	774	R	2.7	1.742

## Sheet: AGAF_A
PDB_FILE	CHAIN	WILD_RES	RES_POS	MUT_RES	RSA	PRED_DDG	A	attribute	: depth
pde6a.pdb	A	K	76	G	2.7	-2.43	C	match mode	: 1-to-1
pde6a.pdb	A	K	76	A	2.7	-2.272	D	recipient	: residues
pde6a.pdb	A	K	76	M	2.7	-1.956	E		:76.A	-2.43
pde6a.pdb	A	K	76	P	2.7	-1.956	F		:77.A	-1.692
pde6a.pdb	A	K	76	V	2.7	-1.956	G		:78.A	-0.612
pde6a.pdb	A	K	76	D	2.7	-1.856	H		:79.A	-1.13
pde6a.pdb	A	K	76	L	2.7	-1.8	I		:80.A	-1.124
pde6a.pdb	A	K	76	I	2.7	-1.8	K		:81.A	-0.454
pde6a.pdb	A	K	76	E	2.7	-1.698	L		:82.A	-0.454
pde6a.pdb	A	K	76	N	2.7	-1.288	M		:86.A	-1.692
pde6a.pdb	A	K	76	F	2.7	-1.28	N		:87.A	-1.13
pde6a.pdb	A	K	76	Y	2.7	-1.28	P		:88.A	-0.612
pde6a.pdb	A	K	76	Q	2.7	-1.13	Q		:89.A	-0.612
pde6a.pdb	A	K	76	H	2.7	-0.914	R		:90.A	-1.282
pde6a.pdb	A	K	76	S	2.7	-0.876	S		:93.A	-2.854
pde6a.pdb	A	K	76	W	2.7	-0.784	T		:94.A	-0.454
pde6a.pdb	A	K	76	T	2.7	-0.718	V		:95.A	-1.534
pde6a.pdb	A	K	76	C	2.7	-0.718	W		:97.A	-1.13
pde6a.pdb	A	K	76	R	2.7	0.442	Y		:112.A	-0.612
pde6a.pdb	A	C	77	G	0	-1.692			:113.A	-1.13
pde6a.pdb	A	C	77	A	0	-1.534			:114.A	-1.124
pde6a.pdb	A	C	77	V	0	-1.218			:115.A	-0.454
pde6a.pdb	A	C	77	M	0	-1.218			:116.A	-1.496
pde6a.pdb	A	C	77	P	0	-1.218			:117.A	-2.43
pde6a.pdb	A	C	77	D	0	-1.116			:118.A	-0.556
pde6a.pdb	A	C	77	L	0	-1.06			:134.A	-1.13
pde6a.pdb	A	C	77	I	0	-1.06			:138.A	-0.454
pde6a.pdb	A	C	77	E	0	-0.96			:140.A	-0.612
pde6a.pdb	A	C	77	N	0	-0.548			:141.A	-0.454
pde6a.pdb	A	C	77	F	0	-0.542			:161.A	-1.496
pde6a.pdb	A	C	77	Y	0	-0.542			:162.A	-1.13
pde6a.pdb	A	C	77	Q	0	-0.39			:163.A	-1.692
pde6a.pdb	A	C	77	H	0	-0.176			:164.A	-0.556
pde6a.pdb	A	C	77	S	0	-0.138			:166.A	-0.454
pde6a.pdb	A	C	77	W	0	-0.046			:167.A	-0.556
pde6a.pdb	A	C	77	T	0	0.02			:170.A	-1.692
pde6a.pdb	A	C	77	K	0	0.758			:172.A	-1.13
pde6a.pdb	A	C	77	R	0	1.18			:174.A	-1.692
pde6a.pdb	A	I	78	G	0	-0.612			:193.A	-0.454
pde6a.pdb	A	I	78	A	0	-0.454			:195.A	-0.454
pde6a.pdb	A	I	78	V	0	-0.138
pde6a.pdb	A	I	78	M	0	-0.138
pde6a.pdb	A	I	78	P	0	-0.138
pde6a.pdb	A	I	78	D	0	-0.036
pde6a.pdb	A	I	78	L	0	0.02
pde6a.pdb	A	I	78	E	0	0.122
pde6a.pdb	A	I	78	N	0	0.532
pde6a.pdb	A	I	78	F	0	0.538
pde6a.pdb	A	I	78	Y	0	0.538
pde6a.pdb	A	I	78	Q	0	0.69
pde6a.pdb	A	I	78	H	0	0.904
pde6a.pdb	A	I	78	S	0	0.942
pde6a.pdb	A	I	78	W	0	1.036
pde6a.pdb	A	I	78	T	0	1.1
pde6a.pdb	A	I	78	C	0	1.1
pde6a.pdb	A	I	78	K	0	1.838
pde6a.pdb	A	I	78	R	0	2.262
pde6a.pdb	A	F	79	G	0	-1.13
pde6a.pdb	A	F	79	A	0	-0.972
pde6a.pdb	A	F	79	V	0	-0.658
pde6a.pdb	A	F	79	M	0	-0.658
pde6a.pdb	A	F	79	P	0	-0.658
pde6a.pdb	A	F	79	D	0	-0.556
pde6a.pdb	A	F	79	L	0	-0.5
pde6a.pdb	A	F	79	I	0	-0.5
pde6a.pdb	A	F	79	E	0	-0.398
pde6a.pdb	A	F	79	N	0	0.012
pde6a.pdb	A	F	79	Y	0	0.02
pde6a.pdb	A	F	79	Q	0	0.17
pde6a.pdb	A	F	79	H	0	0.384
pde6a.pdb	A	F	79	S	0	0.424
pde6a.pdb	A	F	79	W	0	0.516
pde6a.pdb	A	F	79	T	0	0.58
pde6a.pdb	A	F	79	C	0	0.58
pde6a.pdb	A	F	79	K	0	1.32
pde6a.pdb	A	F	79	R	0	1.742
pde6a.pdb	A	N	80	G	0	-1.124
pde6a.pdb	A	N	80	A	0	-0.966
pde6a.pdb	A	N	80	V	0	-0.65
pde6a.pdb	A	N	80	M	0	-0.65
pde6a.pdb	A	N	80	P	0	-0.65
pde6a.pdb	A	N	80	D	0	-0.548
pde6a.pdb	A	N	80	L	0	-0.492
pde6a.pdb	A	N	80	I	0	-0.492
pde6a.pdb	A	N	80	E	0	-0.39
pde6a.pdb	A	N	80	F	0	0.026
pde6a.pdb	A	N	80	Y	0	0.026
pde6a.pdb	A	N	80	Q	0	0.178
pde6a.pdb	A	N	80	H	0	0.392
pde6a.pdb	A	N	80	S	0	0.43
pde6a.pdb	A	N	80	W	0	0.522
pde6a.pdb	A	N	80	T	0	0.588
pde6a.pdb	A	N	80	C	0	0.588
pde6a.pdb	A	N	80	K	0	1.326
pde6a.pdb	A	N	80	R	0	1.75
pde6a.pdb	A	V	81	G	0	-0.454
pde6a.pdb	A	V	81	A	0	-0.296
pde6a.pdb	A	V	81	M	0	0.02
pde6a.pdb	A	V	81	P	0	0.02
pde6a.pdb	A	V	81	D	0	0.122
pde6a.pdb	A	V	81	L	0	0.178
pde6a.pdb	A	V	81	I	0	0.178
pde6a.pdb	A	V	81	E	0	0.278
pde6a.pdb	A	V	81	N	0	0.69
pde6a.pdb	A	V	81	F	0	0.696
pde6a.pdb	A	V	81	Y	0	0.696
pde6a.pdb	A	V	81	Q	0	0.848
pde6a.pdb	A	V	81	H	0	1.062
pde6a.pdb	A	V	81	S	0	1.1
pde6a.pdb	A	V	81	W	0	1.192
pde6a.pdb	A	V	81	C	0	1.258
pde6a.pdb	A	V	81	T	0	1.258
pde6a.pdb	A	V	81	K	0	1.996
pde6a.pdb	A	V	81	R	0	2.42
pde6a.pdb	A	M	82	G	0.7	-0.454
pde6a.pdb	A	M	82	A	0.7	-0.296
pde6a.pdb	A	M	82	V	0.7	0.02
pde6a.pdb	A	M	82	P	0.7	0.02
pde6a.pdb	A	M	82	D	0.7	0.122
pde6a.pdb	A	M	82	L	0.7	0.178
pde6a.pdb	A	M	82	I	0.7	0.178
pde6a.pdb	A	M	82	E	0.7	0.278
pde6a.pdb	A	M	82	N	0.7	0.69
pde6a.pdb	A	M	82	F	0.7	0.696
pde6a.pdb	A	M	82	Y	0.7	0.696
pde6a.pdb	A	M	82	Q	0.7	0.848
pde6a.pdb	A	M	82	H	0.7	1.062
pde6a.pdb	A	M	82	S	0.7	1.1
pde6a.pdb	A	M	82	W	0.7	1.192
pde6a.pdb	A	M	82	T	0.7	1.258
pde6a.pdb	A	M	82	C	0.7	1.258
pde6a.pdb	A	M	82	K	0.7	1.996
pde6a.pdb	A	M	82	R	0.7	2.42
pde6a.pdb	A	C	86	G	0	-1.692
pde6a.pdb	A	C	86	A	0	-1.534
pde6a.pdb	A	C	86	V	0	-1.218
pde6a.pdb	A	C	86	M	0	-1.218
pde6a.pdb	A	C	86	P	0	-1.218
pde6a.pdb	A	C	86	D	0	-1.116
pde6a.pdb	A	C	86	L	0	-1.06
pde6a.pdb	A	C	86	I	0	-1.06
pde6a.pdb	A	C	86	E	0	-0.96
pde6a.pdb	A	C	86	N	0	-0.548
pde6a.pdb	A	C	86	F	0	-0.542
pde6a.pdb	A	C	86	Y	0	-0.542
pde6a.pdb	A	C	86	Q	0	-0.39
pde6a.pdb	A	C	86	H	0	-0.176
pde6a.pdb	A	C	86	S	0	-0.138
pde6a.pdb	A	C	86	W	0	-0.046
pde6a.pdb	A	C	86	T	0	0.02
pde6a.pdb	A	C	86	K	0	0.758
pde6a.pdb	A	C	86	R	0	1.18
pde6a.pdb	A	F	87	G	0	-1.13
pde6a.pdb	A	F	87	A	0	-0.972
pde6a.pdb	A	F	87	V	0	-0.658
pde6a.pdb	A	F	87	M	0	-0.658
pde6a.pdb	A	F	87	P	0	-0.658
pde6a.pdb	A	F	87	D	0	-0.556
pde6a.pdb	A	F	87	L	0	-0.5
pde6a.pdb	A	F	87	I	0	-0.5
pde6a.pdb	A	F	87	E	0	-0.398
pde6a.pdb	A	F	87	N	0	0.012
pde6a.pdb	A	F	87	Y	0	0.02
pde6a.pdb	A	F	87	Q	0	0.17
pde6a.pdb	A	F	87	H	0	0.384
pde6a.pdb	A	F	87	S	0	0.424
pde6a.pdb	A	F	87	W	0	0.516
pde6a.pdb	A	F	87	T	0	0.58
pde6a.pdb	A	F	87	C	0	0.58
pde6a.pdb	A	F	87	K	0	1.32
pde6a.pdb	A	F	87	R	0	1.742
pde6a.pdb	A	L	88	G	0	-0.612
pde6a.pdb	A	L	88	A	0	-0.454
pde6a.pdb	A	L	88	V	0	-0.138
pde6a.pdb	A	L	88	M	0	-0.138
pde6a.pdb	A	L	88	P	0	-0.138
pde6a.pdb	A	L	88	D	0	-0.036
pde6a.pdb	A	L	88	I	0	0.02
pde6a.pdb	A	L	88	E	0	0.122
pde6a.pdb	A	L	88	N	0	0.532
pde6a.pdb	A	L	88	F	0	0.538
pde6a.pdb	A	L	88	Y	0	0.538
pde6a.pdb	A	L	88	Q	0	0.69
pde6a.pdb	A	L	88	H	0	0.904
pde6a.pdb	A	L	88	S	0	0.942
pde6a.pdb	A	L	88	W	0	1.036
pde6a.pdb	A	L	88	T	0	1.1
pde6a.pdb	A	L	88	C	0	1.1
pde6a.pdb	A	L	88	K	0	1.838
pde6a.pdb	A	L	88	R	0	2.262
pde6a.pdb	A	L	89	G	0	-0.612
pde6a.pdb	A	L	89	A	0	-0.454
pde6a.pdb	A	L	89	V	0	-0.138
pde6a.pdb	A	L	89	M	0	-0.138
pde6a.pdb	A	L	89	P	0	-0.138
pde6a.pdb	A	L	89	D	0	-0.036
pde6a.pdb	A	L	89	I	0	0.02
pde6a.pdb	A	L	89	E	0	0.122
pde6a.pdb	A	L	89	N	0	0.532
pde6a.pdb	A	L	89	F	0	0.538
pde6a.pdb	A	L	89	Y	0	0.538
pde6a.pdb	A	L	89	Q	0	0.69
pde6a.pdb	A	L	89	H	0	0.904
pde6a.pdb	A	L	89	S	0	0.942
pde6a.pdb	A	L	89	W	0	1.036
pde6a.pdb	A	L	89	T	0	1.1
pde6a.pdb	A	L	89	C	0	1.1
pde6a.pdb	A	L	89	K	0	1.838
pde6a.pdb	A	L	89	R	0	2.262
pde6a.pdb	A	Q	90	G	0	-1.282
pde6a.pdb	A	Q	90	A	0	-1.124
pde6a.pdb	A	Q	90	V	0	-0.808
pde6a.pdb	A	Q	90	M	0	-0.808
pde6a.pdb	A	Q	90	P	0	-0.808
pde6a.pdb	A	Q	90	D	0	-0.706
pde6a.pdb	A	Q	90	L	0	-0.65
pde6a.pdb	A	Q	90	I	0	-0.65
pde6a.pdb	A	Q	90	E	0	-0.548
pde6a.pdb	A	Q	90	N	0	-0.138
pde6a.pdb	A	Q	90	F	0	-0.13
pde6a.pdb	A	Q	90	Y	0	-0.13
pde6a.pdb	A	Q	90	H	0	0.234
pde6a.pdb	A	Q	90	S	0	0.272
pde6a.pdb	A	Q	90	W	0	0.366
pde6a.pdb	A	Q	90	T	0	0.43
pde6a.pdb	A	Q	90	C	0	0.43
pde6a.pdb	A	Q	90	K	0	1.168
pde6a.pdb	A	Q	90	R	0	1.592
pde6a.pdb	A	R	93	G	5.9	-2.854
pde6a.pdb	A	R	93	A	5.9	-2.696
pde6a.pdb	A	R	93	V	5.9	-2.38
pde6a.pdb	A	R	93	M	5.9	-2.38
pde6a.pdb	A	R	93	P	5.9	-2.38
pde6a.pdb	A	R	93	D	5.9	-2.278
pde6a.pdb	A	R	93	L	5.9	-2.222
pde6a.pdb	A	R	93	I	5.9	-2.222
pde6a.pdb	A	R	93	E	5.9	-2.12
pde6a.pdb	A	R	93	N	5.9	-1.71
pde6a.pdb	A	R	93	F	5.9	-1.702
pde6a.pdb	A	R	93	Y	5.9	-1.702
pde6a.pdb	A	R	93	Q	5.9	-1.552
pde6a.pdb	A	R	93	H	5.9	-1.338
pde6a.pdb	A	R	93	S	5.9	-1.3
pde6a.pdb	A	R	93	W	5.9	-1.206
pde6a.pdb	A	R	93	T	5.9	-1.142
pde6a.pdb	A	R	93	C	5.9	-1.142
pde6a.pdb	A	R	93	K	5.9	-0.404
pde6a.pdb	A	M	94	G	0	-0.454
pde6a.pdb	A	M	94	A	0	-0.296
pde6a.pdb	A	M	94	V	0	0.02
pde6a.pdb	A	M	94	P	0	0.02
pde6a.pdb	A	M	94	D	0	0.122
pde6a.pdb	A	M	94	L	0	0.178
pde6a.pdb	A	M	94	I	0	0.178
pde6a.pdb	A	M	94	E	0	0.278
pde6a.pdb	A	M	94	N	0	0.69
pde6a.pdb	A	M	94	F	0	0.696
pde6a.pdb	A	M	94	Y	0	0.696
pde6a.pdb	A	M	94	Q	0	0.848
pde6a.pdb	A	M	94	H	0	1.062
pde6a.pdb	A	M	94	S	0	1.1
pde6a.pdb	A	M	94	W	0	1.192
pde6a.pdb	A	M	94	T	0	1.258
pde6a.pdb	A	M	94	C	0	1.258
pde6a.pdb	A	M	94	K	0	1.996
pde6a.pdb	A	M	94	R	0	2.42
pde6a.pdb	A	S	95	G	0	-1.534
pde6a.pdb	A	S	95	A	0	-1.376
pde6a.pdb	A	S	95	V	0	-1.06
pde6a.pdb	A	S	95	M	0	-1.06
pde6a.pdb	A	S	95	P	0	-1.06
pde6a.pdb	A	S	95	D	0	-0.96
pde6a.pdb	A	S	95	L	0	-0.904
pde6a.pdb	A	S	95	I	0	-0.904
pde6a.pdb	A	S	95	E	0	-0.802
pde6a.pdb	A	S	95	N	0	-0.39
pde6a.pdb	A	S	95	F	0	-0.384
pde6a.pdb	A	S	95	Y	0	-0.384
pde6a.pdb	A	S	95	Q	0	-0.234
pde6a.pdb	A	S	95	H	0	-0.018
pde6a.pdb	A	S	95	W	0	0.112
pde6a.pdb	A	S	95	T	0	0.178
pde6a.pdb	A	S	95	C	0	0.178
pde6a.pdb	A	S	95	K	0	0.916
pde6a.pdb	A	S	95	R	0	1.338
pde6a.pdb	A	F	97	G	0	-1.13
pde6a.pdb	A	F	97	A	0	-0.972
pde6a.pdb	A	F	97	V	0	-0.658
pde6a.pdb	A	F	97	M	0	-0.658
pde6a.pdb	A	F	97	P	0	-0.658
pde6a.pdb	A	F	97	D	0	-0.556
pde6a.pdb	A	F	97	L	0	-0.5
pde6a.pdb	A	F	97	I	0	-0.5
pde6a.pdb	A	F	97	E	0	-0.398
pde6a.pdb	A	F	97	N	0	0.012
pde6a.pdb	A	F	97	Y	0	0.02
pde6a.pdb	A	F	97	Q	0	0.17
pde6a.pdb	A	F	97	H	0	0.384
pde6a.pdb	A	F	97	S	0	0.424
pde6a.pdb	A	F	97	W	0	0.516
pde6a.pdb	A	F	97	T	0	0.58
pde6a.pdb	A	F	97	C	0	0.58
pde6a.pdb	A	F	97	K	0	1.32
pde6a.pdb	A	F	97	R	0	1.742
pde6a.pdb	A	L	112	G	0	-0.612
pde6a.pdb	A	L	112	A	0	-0.454
pde6a.pdb	A	L	112	V	0	-0.138
pde6a.pdb	A	L	112	M	0	-0.138
pde6a.pdb	A	L	112	P	0	-0.138
pde6a.pdb	A	L	112	D	0	-0.036
pde6a.pdb	A	L	112	I	0	0.02
pde6a.pdb	A	L	112	E	0	0.122
pde6a.pdb	A	L	112	N	0	0.532
pde6a.pdb	A	L	112	F	0	0.538
pde6a.pdb	A	L	112	Y	0	0.538
pde6a.pdb	A	L	112	Q	0	0.69
pde6a.pdb	A	L	112	H	0	0.904
pde6a.pdb	A	L	112	S	0	0.942
pde6a.pdb	A	L	112	W	0	1.036
pde6a.pdb	A	L	112	T	0	1.1
pde6a.pdb	A	L	112	C	0	1.1
pde6a.pdb	A	L	112	K	0	1.838
pde6a.pdb	A	L	112	R	0	2.262
pde6a.pdb	A	F	113	G	12.9	-1.13
pde6a.pdb	A	F	113	A	12.9	-0.972
pde6a.pdb	A	F	113	V	12.9	-0.658
pde6a.pdb	A	F	113	M	12.9	-0.658
pde6a.pdb	A	F	113	P	12.9	-0.658
pde6a.pdb	A	F	113	D	12.9	-0.556
pde6a.pdb	A	F	113	L	12.9	-0.5
pde6a.pdb	A	F	113	I	12.9	-0.5
pde6a.pdb	A	F	113	E	12.9	-0.398
pde6a.pdb	A	F	113	N	12.9	0.012
pde6a.pdb	A	F	113	Y	12.9	0.02
pde6a.pdb	A	F	113	Q	12.9	0.17
pde6a.pdb	A	F	113	H	12.9	0.384
pde6a.pdb	A	F	113	S	12.9	0.424
pde6a.pdb	A	F	113	W	12.9	0.516
pde6a.pdb	A	F	113	T	12.9	0.58
pde6a.pdb	A	F	113	C	12.9	0.58
pde6a.pdb	A	F	113	K	12.9	1.32
pde6a.pdb	A	F	113	R	12.9	1.742
pde6a.pdb	A	N	114	G	0	-1.124
pde6a.pdb	A	N	114	A	0	-0.966
pde6a.pdb	A	N	114	V	0	-0.65
pde6a.pdb	A	N	114	M	0	-0.65
pde6a.pdb	A	N	114	P	0	-0.65
pde6a.pdb	A	N	114	D	0	-0.548
pde6a.pdb	A	N	114	L	0	-0.492
pde6a.pdb	A	N	114	I	0	-0.492
pde6a.pdb	A	N	114	E	0	-0.39
pde6a.pdb	A	N	114	F	0	0.026
pde6a.pdb	A	N	114	Y	0	0.026
pde6a.pdb	A	N	114	Q	0	0.178
pde6a.pdb	A	N	114	H	0	0.392
pde6a.pdb	A	N	114	S	0	0.43
pde6a.pdb	A	N	114	W	0	0.522
pde6a.pdb	A	N	114	T	0	0.588
pde6a.pdb	A	N	114	C	0	0.588
pde6a.pdb	A	N	114	K	0	1.326
pde6a.pdb	A	N	114	R	0	1.75
pde6a.pdb	A	V	115	G	35.7	-0.454
pde6a.pdb	A	V	115	A	35.7	-0.296
pde6a.pdb	A	V	115	M	35.7	0.02
pde6a.pdb	A	V	115	P	35.7	0.02
pde6a.pdb	A	V	115	D	35.7	0.122
pde6a.pdb	A	V	115	L	35.7	0.178
pde6a.pdb	A	V	115	I	35.7	0.178
pde6a.pdb	A	V	115	E	35.7	0.278
pde6a.pdb	A	V	115	N	35.7	0.69
pde6a.pdb	A	V	115	F	35.7	0.696
pde6a.pdb	A	V	115	Y	35.7	0.696
pde6a.pdb	A	V	115	Q	35.7	0.848
pde6a.pdb	A	V	115	H	35.7	1.062
pde6a.pdb	A	V	115	S	35.7	1.1
pde6a.pdb	A	V	115	W	35.7	1.192
pde6a.pdb	A	V	115	T	35.7	1.258
pde6a.pdb	A	V	115	C	35.7	1.258
pde6a.pdb	A	V	115	K	35.7	1.996
pde6a.pdb	A	V	115	R	35.7	2.42
pde6a.pdb	A	H	116	G	25.8	-1.496
pde6a.pdb	A	H	116	A	25.8	-1.338
pde6a.pdb	A	H	116	V	25.8	-1.022
pde6a.pdb	A	H	116	M	25.8	-1.022
pde6a.pdb	A	H	116	P	25.8	-1.022
pde6a.pdb	A	H	116	D	25.8	-0.922
pde6a.pdb	A	H	116	L	25.8	-0.864
pde6a.pdb	A	H	116	I	25.8	-0.864
pde6a.pdb	A	H	116	E	25.8	-0.764
pde6a.pdb	A	H	116	N	25.8	-0.352
pde6a.pdb	A	H	116	F	25.8	-0.346
pde6a.pdb	A	H	116	Y	25.8	-0.346
pde6a.pdb	A	H	116	Q	25.8	-0.196
pde6a.pdb	A	H	116	S	25.8	0.058
pde6a.pdb	A	H	116	W	25.8	0.15
pde6a.pdb	A	H	116	T	25.8	0.216
pde6a.pdb	A	H	116	C	25.8	0.216
pde6a.pdb	A	H	116	K	25.8	0.954
pde6a.pdb	A	H	116	R	25.8	1.376
pde6a.pdb	A	K	117	G	30.6	-2.43
pde6a.pdb	A	K	117	A	30.6	-2.272
pde6a.pdb	A	K	117	V	30.6	-1.956
pde6a.pdb	A	K	117	M	30.6	-1.956
pde6a.pdb	A	K	117	P	30.6	-1.956
pde6a.pdb	A	K	117	D	30.6	-1.856
pde6a.pdb	A	K	117	L	30.6	-1.8
pde6a.pdb	A	K	117	I	30.6	-1.8
pde6a.pdb	A	K	117	E	30.6	-1.698
pde6a.pdb	A	K	117	N	30.6	-1.288
pde6a.pdb	A	K	117	F	30.6	-1.28
pde6a.pdb	A	K	117	Y	30.6	-1.28
pde6a.pdb	A	K	117	Q	30.6	-1.13
pde6a.pdb	A	K	117	H	30.6	-0.914
pde6a.pdb	A	K	117	S	30.6	-0.876
pde6a.pdb	A	K	117	W	30.6	-0.784
pde6a.pdb	A	K	117	T	30.6	-0.718
pde6a.pdb	A	K	117	C	30.6	-0.718
pde6a.pdb	A	K	117	R	30.6	0.442
pde6a.pdb	A	D	118	G	37.8	-0.556
pde6a.pdb	A	D	118	A	37.8	-0.398
pde6a.pdb	A	D	118	V	37.8	-0.082
pde6a.pdb	A	D	118	M	37.8	-0.082
pde6a.pdb	A	D	118	P	37.8	-0.082
pde6a.pdb	A	D	118	L	37.8	0.076
pde6a.pdb	A	D	118	I	37.8	0.076
pde6a.pdb	A	D	118	E	37.8	0.178
pde6a.pdb	A	D	118	N	37.8	0.588
pde6a.pdb	A	D	118	F	37.8	0.596
pde6a.pdb	A	D	118	Y	37.8	0.596
pde6a.pdb	A	D	118	Q	37.8	0.746
pde6a.pdb	A	D	118	H	37.8	0.96
pde6a.pdb	A	D	118	S	37.8	0.998
pde6a.pdb	A	D	118	W	37.8	1.092
pde6a.pdb	A	D	118	T	37.8	1.156
pde6a.pdb	A	D	118	C	37.8	1.156
pde6a.pdb	A	D	118	K	37.8	1.894
pde6a.pdb	A	D	118	R	37.8	2.318
pde6a.pdb	A	F	134	G	2.6	-1.13
pde6a.pdb	A	F	134	A	2.6	-0.972
pde6a.pdb	A	F	134	V	2.6	-0.658
pde6a.pdb	A	F	134	M	2.6	-0.658
pde6a.pdb	A	F	134	P	2.6	-0.658
pde6a.pdb	A	F	134	D	2.6	-0.556
pde6a.pdb	A	F	134	L	2.6	-0.5
pde6a.pdb	A	F	134	I	2.6	-0.5
pde6a.pdb	A	F	134	E	2.6	-0.398
pde6a.pdb	A	F	134	N	2.6	0.012
pde6a.pdb	A	F	134	Y	2.6	0.02
pde6a.pdb	A	F	134	Q	2.6	0.17
pde6a.pdb	A	F	134	H	2.6	0.384
pde6a.pdb	A	F	134	S	2.6	0.424
pde6a.pdb	A	F	134	W	2.6	0.516
pde6a.pdb	A	F	134	T	2.6	0.58
pde6a.pdb	A	F	134	C	2.6	0.58
pde6a.pdb	A	F	134	K	2.6	1.32
pde6a.pdb	A	F	134	R	2.6	1.742
pde6a.pdb	A	M	138	G	50.2	-0.454
pde6a.pdb	A	M	138	A	50.2	-0.296
pde6a.pdb	A	M	138	V	50.2	0.02
pde6a.pdb	A	M	138	P	50.2	0.02
pde6a.pdb	A	M	138	D	50.2	0.122
pde6a.pdb	A	M	138	L	50.2	0.178
pde6a.pdb	A	M	138	I	50.2	0.178
pde6a.pdb	A	M	138	E	50.2	0.278
pde6a.pdb	A	M	138	N	50.2	0.69
pde6a.pdb	A	M	138	F	50.2	0.696
pde6a.pdb	A	M	138	Y	50.2	0.696
pde6a.pdb	A	M	138	Q	50.2	0.848
pde6a.pdb	A	M	138	H	50.2	1.062
pde6a.pdb	A	M	138	S	50.2	1.1
pde6a.pdb	A	M	138	W	50.2	1.192
pde6a.pdb	A	M	138	T	50.2	1.258
pde6a.pdb	A	M	138	C	50.2	1.258
pde6a.pdb	A	M	138	K	50.2	1.996
pde6a.pdb	A	M	138	R	50.2	2.42
pde6a.pdb	A	G	139	A	0	0.178
pde6a.pdb	A	G	139	V	0	0.492
pde6a.pdb	A	G	139	M	0	0.492
pde6a.pdb	A	G	139	P	0	0.492
pde6a.pdb	A	G	139	D	0	0.594
pde6a.pdb	A	G	139	L	0	0.65
pde6a.pdb	A	G	139	I	0	0.65
pde6a.pdb	A	G	139	E	0	0.752
pde6a.pdb	A	G	139	N	0	1.162
pde6a.pdb	A	G	139	F	0	1.17
pde6a.pdb	A	G	139	Y	0	1.17
pde6a.pdb	A	G	139	Q	0	1.32
pde6a.pdb	A	G	139	H	0	1.534
pde6a.pdb	A	G	139	S	0	1.574
pde6a.pdb	A	G	139	W	0	1.666
pde6a.pdb	A	G	139	T	0	1.73
pde6a.pdb	A	G	139	C	0	1.73
pde6a.pdb	A	G	139	K	0	2.47
pde6a.pdb	A	G	139	R	0	2.892
pde6a.pdb	A	I	140	G	2.4	-0.612
pde6a.pdb	A	I	140	A	2.4	-0.454
pde6a.pdb	A	I	140	V	2.4	-0.138
pde6a.pdb	A	I	140	M	2.4	-0.138
pde6a.pdb	A	I	140	P	2.4	-0.138
pde6a.pdb	A	I	140	D	2.4	-0.036
pde6a.pdb	A	I	140	L	2.4	0.02
pde6a.pdb	A	I	140	E	2.4	0.122
pde6a.pdb	A	I	140	N	2.4	0.532
pde6a.pdb	A	I	140	F	2.4	0.538
pde6a.pdb	A	I	140	Y	2.4	0.538
pde6a.pdb	A	I	140	Q	2.4	0.69
pde6a.pdb	A	I	140	H	2.4	0.904
pde6a.pdb	A	I	140	S	2.4	0.942
pde6a.pdb	A	I	140	W	2.4	1.036
pde6a.pdb	A	I	140	T	2.4	1.1
pde6a.pdb	A	I	140	C	2.4	1.1
pde6a.pdb	A	I	140	K	2.4	1.838
pde6a.pdb	A	I	140	R	2.4	2.262
pde6a.pdb	A	V	141	G	0	-0.454
pde6a.pdb	A	V	141	A	0	-0.296
pde6a.pdb	A	V	141	M	0	0.02
pde6a.pdb	A	V	141	P	0	0.02
pde6a.pdb	A	V	141	D	0	0.122
pde6a.pdb	A	V	141	L	0	0.178
pde6a.pdb	A	V	141	I	0	0.178
pde6a.pdb	A	V	141	E	0	0.278
pde6a.pdb	A	V	141	N	0	0.69
pde6a.pdb	A	V	141	F	0	0.696
pde6a.pdb	A	V	141	Y	0	0.696
pde6a.pdb	A	V	141	Q	0	0.848
pde6a.pdb	A	V	141	H	0	1.062
pde6a.pdb	A	V	141	S	0	1.1
pde6a.pdb	A	V	141	W	0	1.192
pde6a.pdb	A	V	141	T	0	1.258
pde6a.pdb	A	V	141	C	0	1.258
pde6a.pdb	A	V	141	K	0	1.996
pde6a.pdb	A	V	141	R	0	2.42
pde6a.pdb	A	G	142	A	0	0.178
pde6a.pdb	A	G	142	V	0	0.492
pde6a.pdb	A	G	142	M	0	0.492
pde6a.pdb	A	G	142	P	0	0.492
pde6a.pdb	A	G	142	D	0	0.594
pde6a.pdb	A	G	142	L	0	0.65
pde6a.pdb	A	G	142	I	0	0.65
pde6a.pdb	A	G	142	E	0	0.752
pde6a.pdb	A	G	142	N	0	1.162
pde6a.pdb	A	G	142	F	0	1.17
pde6a.pdb	A	G	142	Y	0	1.17
pde6a.pdb	A	G	142	Q	0	1.32
pde6a.pdb	A	G	142	H	0	1.534
pde6a.pdb	A	G	142	S	0	1.574
pde6a.pdb	A	G	142	W	0	1.666
pde6a.pdb	A	G	142	T	0	1.73
pde6a.pdb	A	G	142	C	0	1.73
pde6a.pdb	A	G	142	K	0	2.47
pde6a.pdb	A	G	142	R	0	2.892
pde6a.pdb	A	H	161	G	46.5	-1.496
pde6a.pdb	A	H	161	A	46.5	-1.338
pde6a.pdb	A	H	161	V	46.5	-1.022
pde6a.pdb	A	H	161	M	46.5	-1.022
pde6a.pdb	A	H	161	P	46.5	-1.022
pde6a.pdb	A	H	161	D	46.5	-0.922
pde6a.pdb	A	H	161	L	46.5	-0.864
pde6a.pdb	A	H	161	I	46.5	-0.864
pde6a.pdb	A	H	161	E	46.5	-0.764
pde6a.pdb	A	H	161	N	46.5	-0.352
pde6a.pdb	A	H	161	F	46.5	-0.346
pde6a.pdb	A	H	161	Y	46.5	-0.346
pde6a.pdb	A	H	161	Q	46.5	-0.196
pde6a.pdb	A	H	161	S	46.5	0.058
pde6a.pdb	A	H	161	W	46.5	0.15
pde6a.pdb	A	H	161	T	46.5	0.216
pde6a.pdb	A	H	161	C	46.5	0.216
pde6a.pdb	A	H	161	K	46.5	0.954
pde6a.pdb	A	H	161	R	46.5	1.376
pde6a.pdb	A	F	162	G	4.8	-1.13
pde6a.pdb	A	F	162	A	4.8	-0.972
pde6a.pdb	A	F	162	V	4.8	-0.658
pde6a.pdb	A	F	162	M	4.8	-0.658
pde6a.pdb	A	F	162	P	4.8	-0.658
pde6a.pdb	A	F	162	D	4.8	-0.556
pde6a.pdb	A	F	162	L	4.8	-0.5
pde6a.pdb	A	F	162	I	4.8	-0.5
pde6a.pdb	A	F	162	E	4.8	-0.398
pde6a.pdb	A	F	162	N	4.8	0.012
pde6a.pdb	A	F	162	Y	4.8	0.02
pde6a.pdb	A	F	162	Q	4.8	0.17
pde6a.pdb	A	F	162	H	4.8	0.384
pde6a.pdb	A	F	162	S	4.8	0.424
pde6a.pdb	A	F	162	W	4.8	0.516
pde6a.pdb	A	F	162	T	4.8	0.58
pde6a.pdb	A	F	162	C	4.8	0.58
pde6a.pdb	A	F	162	K	4.8	1.32
pde6a.pdb	A	F	162	R	4.8	1.742
pde6a.pdb	A	C	163	G	13.9	-1.692
pde6a.pdb	A	C	163	A	13.9	-1.534
pde6a.pdb	A	C	163	V	13.9	-1.218
pde6a.pdb	A	C	163	M	13.9	-1.218
pde6a.pdb	A	C	163	P	13.9	-1.218
pde6a.pdb	A	C	163	D	13.9	-1.116
pde6a.pdb	A	C	163	L	13.9	-1.06
pde6a.pdb	A	C	163	I	13.9	-1.06
pde6a.pdb	A	C	163	E	13.9	-0.96
pde6a.pdb	A	C	163	N	13.9	-0.548
pde6a.pdb	A	C	163	F	13.9	-0.542
pde6a.pdb	A	C	163	Y	13.9	-0.542
pde6a.pdb	A	C	163	Q	13.9	-0.39
pde6a.pdb	A	C	163	H	13.9	-0.176
pde6a.pdb	A	C	163	S	13.9	-0.138
pde6a.pdb	A	C	163	W	13.9	-0.046
pde6a.pdb	A	C	163	T	13.9	0.02
pde6a.pdb	A	C	163	K	13.9	0.758
pde6a.pdb	A	C	163	R	13.9	1.18
pde6a.pdb	A	D	164	G	51.4	-0.556
pde6a.pdb	A	D	164	A	51.4	-0.398
pde6a.pdb	A	D	164	V	51.4	-0.082
pde6a.pdb	A	D	164	M	51.4	-0.082
pde6a.pdb	A	D	164	P	51.4	-0.082
pde6a.pdb	A	D	164	L	51.4	0.076
pde6a.pdb	A	D	164	I	51.4	0.076
pde6a.pdb	A	D	164	E	51.4	0.178
pde6a.pdb	A	D	164	N	51.4	0.588
pde6a.pdb	A	D	164	F	51.4	0.596
pde6a.pdb	A	D	164	Y	51.4	0.596
pde6a.pdb	A	D	164	Q	51.4	0.746
pde6a.pdb	A	D	164	H	51.4	0.96
pde6a.pdb	A	D	164	S	51.4	0.998
pde6a.pdb	A	D	164	W	51.4	1.092
pde6a.pdb	A	D	164	T	51.4	1.156
pde6a.pdb	A	D	164	C	51.4	1.156
pde6a.pdb	A	D	164	K	51.4	1.894
pde6a.pdb	A	D	164	R	51.4	2.318
pde6a.pdb	A	V	166	G	0.6	-0.454
pde6a.pdb	A	V	166	A	0.6	-0.296
pde6a.pdb	A	V	166	M	0.6	0.02
pde6a.pdb	A	V	166	P	0.6	0.02
pde6a.pdb	A	V	166	D	0.6	0.122
pde6a.pdb	A	V	166	L	0.6	0.178
pde6a.pdb	A	V	166	I	0.6	0.178
pde6a.pdb	A	V	166	E	0.6	0.278
pde6a.pdb	A	V	166	N	0.6	0.69
pde6a.pdb	A	V	166	F	0.6	0.696
pde6a.pdb	A	V	166	Y	0.6	0.696
pde6a.pdb	A	V	166	Q	0.6	0.848
pde6a.pdb	A	V	166	H	0.6	1.062
pde6a.pdb	A	V	166	S	0.6	1.1
pde6a.pdb	A	V	166	W	0.6	1.192
pde6a.pdb	A	V	166	T	0.6	1.258
pde6a.pdb	A	V	166	C	0.6	1.258
pde6a.pdb	A	V	166	K	0.6	1.996
pde6a.pdb	A	V	166	R	0.6	2.42
pde6a.pdb	A	D	167	G	8.1	-0.556
pde6a.pdb	A	D	167	A	8.1	-0.398
pde6a.pdb	A	D	167	V	8.1	-0.082
pde6a.pdb	A	D	167	M	8.1	-0.082
pde6a.pdb	A	D	167	P	8.1	-0.082
pde6a.pdb	A	D	167	L	8.1	0.076
pde6a.pdb	A	D	167	I	8.1	0.076
pde6a.pdb	A	D	167	E	8.1	0.178
pde6a.pdb	A	D	167	N	8.1	0.588
pde6a.pdb	A	D	167	F	8.1	0.596
pde6a.pdb	A	D	167	Y	8.1	0.596
pde6a.pdb	A	D	167	Q	8.1	0.746
pde6a.pdb	A	D	167	H	8.1	0.96
pde6a.pdb	A	D	167	S	8.1	0.998
pde6a.pdb	A	D	167	W	8.1	1.092
pde6a.pdb	A	D	167	T	8.1	1.156
pde6a.pdb	A	D	167	C	8.1	1.156
pde6a.pdb	A	D	167	K	8.1	1.894
pde6a.pdb	A	D	167	R	8.1	2.318
pde6a.pdb	A	T	170	G	2.3	-1.692
pde6a.pdb	A	T	170	A	2.3	-1.534
pde6a.pdb	A	T	170	V	2.3	-1.218
pde6a.pdb	A	T	170	M	2.3	-1.218
pde6a.pdb	A	T	170	P	2.3	-1.218
pde6a.pdb	A	T	170	D	2.3	-1.116
pde6a.pdb	A	T	170	L	2.3	-1.06
pde6a.pdb	A	T	170	I	2.3	-1.06
pde6a.pdb	A	T	170	E	2.3	-0.96
pde6a.pdb	A	T	170	N	2.3	-0.548
pde6a.pdb	A	T	170	F	2.3	-0.542
pde6a.pdb	A	T	170	Y	2.3	-0.542
pde6a.pdb	A	T	170	Q	2.3	-0.39
pde6a.pdb	A	T	170	H	2.3	-0.176
pde6a.pdb	A	T	170	S	2.3	-0.138
pde6a.pdb	A	T	170	W	2.3	-0.046
pde6a.pdb	A	T	170	C	2.3	0.02
pde6a.pdb	A	T	170	K	2.3	0.758
pde6a.pdb	A	T	170	R	2.3	1.18
pde6a.pdb	A	Y	172	G	12.9	-1.13
pde6a.pdb	A	Y	172	A	12.9	-0.972
pde6a.pdb	A	Y	172	V	12.9	-0.658
pde6a.pdb	A	Y	172	M	12.9	-0.658
pde6a.pdb	A	Y	172	P	12.9	-0.658
pde6a.pdb	A	Y	172	D	12.9	-0.556
pde6a.pdb	A	Y	172	L	12.9	-0.5
pde6a.pdb	A	Y	172	I	12.9	-0.5
pde6a.pdb	A	Y	172	E	12.9	-0.398
pde6a.pdb	A	Y	172	N	12.9	0.012
pde6a.pdb	A	Y	172	F	12.9	0.02
pde6a.pdb	A	Y	172	Q	12.9	0.17
pde6a.pdb	A	Y	172	H	12.9	0.384
pde6a.pdb	A	Y	172	S	12.9	0.424
pde6a.pdb	A	Y	172	W	12.9	0.516
pde6a.pdb	A	Y	172	T	12.9	0.58
pde6a.pdb	A	Y	172	C	12.9	0.58
pde6a.pdb	A	Y	172	K	12.9	1.32
pde6a.pdb	A	Y	172	R	12.9	1.742
pde6a.pdb	A	T	174	G	0	-1.692
pde6a.pdb	A	T	174	A	0	-1.534
pde6a.pdb	A	T	174	V	0	-1.218
pde6a.pdb	A	T	174	M	0	-1.218
pde6a.pdb	A	T	174	P	0	-1.218
pde6a.pdb	A	T	174	D	0	-1.116
pde6a.pdb	A	T	174	L	0	-1.06
pde6a.pdb	A	T	174	I	0	-1.06
pde6a.pdb	A	T	174	E	0	-0.96
pde6a.pdb	A	T	174	N	0	-0.548
pde6a.pdb	A	T	174	F	0	-0.542
pde6a.pdb	A	T	174	Y	0	-0.542
pde6a.pdb	A	T	174	Q	0	-0.39
pde6a.pdb	A	T	174	H	0	-0.176
pde6a.pdb	A	T	174	S	0	-0.138
pde6a.pdb	A	T	174	W	0	-0.046
pde6a.pdb	A	T	174	C	0	0.02
pde6a.pdb	A	T	174	K	0	0.758
pde6a.pdb	A	T	174	R	0	1.18
pde6a.pdb	A	M	193	G	0	-0.454
pde6a.pdb	A	M	193	A	0	-0.296
pde6a.pdb	A	M	193	V	0	0.02
pde6a.pdb	A	M	193	P	0	0.02
pde6a.pdb	A	M	193	D	0	0.122
pde6a.pdb	A	M	193	L	0	0.178
pde6a.pdb	A	M	193	I	0	0.178
pde6a.pdb	A	M	193	E	0	0.278
pde6a.pdb	A	M	193	N	0	0.69
pde6a.pdb	A	M	193	F	0	0.696
pde6a.pdb	A	M	193	Y	0	0.696
pde6a.pdb	A	M	193	Q	0	0.848
pde6a.pdb	A	M	193	H	0	1.062
pde6a.pdb	A	M	193	S	0	1.1
pde6a.pdb	A	M	193	W	0	1.192
pde6a.pdb	A	M	193	T	0	1.258
pde6a.pdb	A	M	193	C	0	1.258
pde6a.pdb	A	M	193	K	0	1.996
pde6a.pdb	A	M	193	R	0	2.42
pde6a.pdb	A	V	195	G	0	-0.454
pde6a.pdb	A	V	195	A	0	-0.296
pde6a.pdb	A	V	195	M	0	0.02
pde6a.pdb	A	V	195	P	0	0.02
pde6a.pdb	A	V	195	D	0	0.122
pde6a.pdb	A	V	195	L	0	0.178
pde6a.pdb	A	V	195	I	0	0.178
pde6a.pdb	A	V	195	E	0	0.278
pde6a.pdb	A	V	195	N	0	0.69
pde6a.pdb	A	V	195	F	0	0.696
pde6a.pdb	A	V	195	Y	0	0.696
pde6a.pdb	A	V	195	Q	0	0.848
pde6a.pdb	A	V	195	H	0	1.062
pde6a.pdb	A	V	195	S	0	1.1
pde6a.pdb	A	V	195	W	0	1.192
pde6a.pdb	A	V	195	T	0	1.258
pde6a.pdb	A	V	195	C	0	1.258
pde6a.pdb	A	V	195	K	0	1.996
pde6a.pdb	A	V	195	R	0	2.42

## Sheet: B_GAFA
PDB_FILE	CHAIN	WILD_RES	RES_POS	MUT_RES	RSA	PRED_DDG		attribute	: depth												POS
pde6a.pdb	B	R	91	G	10.5	-2.854		match mode	: 1-to-1												91	#NAME?		:	91	.B		-2.854
pde6a.pdb	B	R	91	A	10.5	-2.696		recipient	: residues												92	#NAME?		:	92	.B		-1.692
pde6a.pdb	B	R	91	M	10.5	-2.38			:91.B	-2.854											168	#NAME?		:	168	.B		-1.692
pde6a.pdb	B	R	91	P	10.5	-2.38			:92.B	-1.692											172	#NAME?		:	172	.B		-1.692
pde6a.pdb	B	R	91	V	10.5	-2.38			:168.B	-1.692											108	#NAME?		:	108	.B		-1.692
pde6a.pdb	B	R	91	D	10.5	-2.278			:172.B	-1.692											112	#NAME?		:	112	.B		-1.534
pde6a.pdb	B	R	91	L	10.5	-2.222			:108.B	-1.692											161	#NAME?		:	161	.B		-1.534
pde6a.pdb	B	R	91	I	10.5	-2.222			:112.B	-1.534											162	#NAME?		:	162	.B		-1.534
pde6a.pdb	B	R	91	E	10.5	-2.12			:161.B	-1.534											93	#NAME?		:	93	.B		-1.534
pde6a.pdb	B	R	91	N	10.5	-1.71			:162.B	-1.534											159	#NAME?		:	159	.B		-1.496
pde6a.pdb	B	R	91	F	10.5	-1.702			:93.B	-1.534											111	#NAME?		:	111	.B		-1.13
pde6a.pdb	B	R	91	Y	10.5	-1.702			:159.B	-1.496											132	#NAME?		:	132	.B		-1.13
pde6a.pdb	B	C	92	G	0.5	-1.692			:111.B	-1.13											160	#NAME?		:	160	.B		-1.13
pde6a.pdb	B	T	168	G	40.3	-1.692			:132.B	-1.13											170	#NAME?		:	170	.B		-1.13
pde6a.pdb	B	T	172	G	1.7	-1.692			:160.B	-1.13											95	#NAME?		:	95	.B		-1.13
pde6a.pdb	B	T	108	G	11.8	-1.692			:170.B	-1.13											110	#NAME?		:	110	.B		-0.612
pde6a.pdb	B	R	91	Q	10.5	-1.552															136	#NAME?		:	136	.B		-0.612
pde6a.pdb	B	S	112	G	6.4	-1.534															94	#NAME?		:	94	.B		-0.612
pde6a.pdb	B	C	92	A	0.5	-1.534															165	#NAME?		:	165	.B		-0.556
pde6a.pdb	B	S	161	G	23.8	-1.534															113	#NAME?		:	113	.B		-0.454
pde6a.pdb	B	S	162	G	75.7	-1.534															138	#NAME?		:	138	.B		-0.454
pde6a.pdb	B	S	93	G	0.6	-1.534															139	#NAME?		:	139	.B		-0.454
pde6a.pdb	B	T	168	A	40.3	-1.534															175	#NAME?		:	175	.B		-0.454
pde6a.pdb	B	T	172	A	1.7	-1.534															191	#NAME?		:	191	.B		-0.454
pde6a.pdb	B	T	108	A	11.8	-1.534															193	#NAME?		:	193	.B		-0.454
pde6a.pdb	B	H	159	G	54.9	-1.496															164	#NAME?		:	164	.B		-0.138
pde6a.pdb	B	S	112	A	6.4	-1.376															137
pde6a.pdb	B	S	161	A	23.8	-1.376															140
pde6a.pdb	B	S	162	A	75.7	-1.376
pde6a.pdb	B	S	93	A	0.6	-1.376
pde6a.pdb	B	R	91	H	10.5	-1.338
pde6a.pdb	B	H	159	A	54.9	-1.338
pde6a.pdb	B	R	91	S	10.5	-1.3
pde6a.pdb	B	T	108	V	11.8	-1.218
pde6a.pdb	B	T	108	M	11.8	-1.218
pde6a.pdb	B	T	108	P	11.8	-1.218
pde6a.pdb	B	C	92	V	0.5	-1.218
pde6a.pdb	B	C	92	M	0.5	-1.218
pde6a.pdb	B	C	92	P	0.5	-1.218
pde6a.pdb	B	T	168	V	40.3	-1.218
pde6a.pdb	B	T	168	M	40.3	-1.218
pde6a.pdb	B	T	168	P	40.3	-1.218
pde6a.pdb	B	T	172	V	1.7	-1.218
pde6a.pdb	B	T	172	M	1.7	-1.218
pde6a.pdb	B	T	172	P	1.7	-1.218
pde6a.pdb	B	R	91	W	10.5	-1.206
pde6a.pdb	B	R	91	T	10.5	-1.142
pde6a.pdb	B	R	91	C	10.5	-1.142
pde6a.pdb	B	F	111	G	11.4	-1.13
pde6a.pdb	B	F	132	G	7.5	-1.13
pde6a.pdb	B	F	160	G	12.3	-1.13
pde6a.pdb	B	Y	170	G	17.2	-1.13
pde6a.pdb	B	F	95	G	1.1	-1.13
pde6a.pdb	B	T	108	D	11.8	-1.116
pde6a.pdb	B	C	92	D	0.5	-1.116
pde6a.pdb	B	T	168	D	40.3	-1.116
pde6a.pdb	B	T	172	D	1.7	-1.116
pde6a.pdb	B	T	108	L	11.8	-1.06
pde6a.pdb	B	T	108	I	11.8	-1.06
pde6a.pdb	B	S	112	V	6.4	-1.06
pde6a.pdb	B	S	112	M	6.4	-1.06
pde6a.pdb	B	S	112	P	6.4	-1.06
pde6a.pdb	B	C	92	L	0.5	-1.06
pde6a.pdb	B	C	92	I	0.5	-1.06
pde6a.pdb	B	S	161	V	23.8	-1.06
pde6a.pdb	B	S	161	M	23.8	-1.06
pde6a.pdb	B	S	161	P	23.8	-1.06
pde6a.pdb	B	S	162	V	75.7	-1.06
pde6a.pdb	B	S	162	M	75.7	-1.06
pde6a.pdb	B	S	162	P	75.7	-1.06
pde6a.pdb	B	T	168	L	40.3	-1.06
pde6a.pdb	B	T	168	I	40.3	-1.06
pde6a.pdb	B	S	93	V	0.6	-1.06
pde6a.pdb	B	T	172	L	1.7	-1.06
pde6a.pdb	B	T	172	I	1.7	-1.06
pde6a.pdb	B	S	93	M	0.6	-1.06
pde6a.pdb	B	S	93	P	0.6	-1.06
pde6a.pdb	B	H	159	V	54.9	-1.022
pde6a.pdb	B	H	159	M	54.9	-1.022
pde6a.pdb	B	H	159	P	54.9	-1.022
pde6a.pdb	B	F	111	A	11.4	-0.972
pde6a.pdb	B	F	132	A	7.5	-0.972
pde6a.pdb	B	F	160	A	12.3	-0.972
pde6a.pdb	B	Y	170	A	17.2	-0.972
pde6a.pdb	B	F	95	A	1.1	-0.972
pde6a.pdb	B	T	108	E	11.8	-0.96
pde6a.pdb	B	S	112	D	6.4	-0.96
pde6a.pdb	B	C	92	E	0.5	-0.96
pde6a.pdb	B	S	161	D	23.8	-0.96
pde6a.pdb	B	S	162	D	75.7	-0.96
pde6a.pdb	B	T	168	E	40.3	-0.96
pde6a.pdb	B	T	172	E	1.7	-0.96
pde6a.pdb	B	S	93	D	0.6	-0.96
pde6a.pdb	B	H	159	D	54.9	-0.922
pde6a.pdb	B	S	112	L	6.4	-0.904
pde6a.pdb	B	S	112	I	6.4	-0.904
pde6a.pdb	B	S	161	L	23.8	-0.904
pde6a.pdb	B	S	161	I	23.8	-0.904
pde6a.pdb	B	S	162	L	75.7	-0.904
pde6a.pdb	B	S	162	I	75.7	-0.904
pde6a.pdb	B	S	93	L	0.6	-0.904
pde6a.pdb	B	S	93	I	0.6	-0.904
pde6a.pdb	B	H	159	L	54.9	-0.864
pde6a.pdb	B	H	159	I	54.9	-0.864
pde6a.pdb	B	S	112	E	6.4	-0.802
pde6a.pdb	B	S	161	E	23.8	-0.802
pde6a.pdb	B	S	162	E	75.7	-0.802
pde6a.pdb	B	S	93	E	0.6	-0.802
pde6a.pdb	B	H	159	E	54.9	-0.764
pde6a.pdb	B	F	111	V	11.4	-0.658
pde6a.pdb	B	F	111	M	11.4	-0.658
pde6a.pdb	B	F	111	P	11.4	-0.658
pde6a.pdb	B	F	132	V	7.5	-0.658
pde6a.pdb	B	F	132	M	7.5	-0.658
pde6a.pdb	B	F	132	P	7.5	-0.658
pde6a.pdb	B	F	160	V	12.3	-0.658
pde6a.pdb	B	F	160	M	12.3	-0.658
pde6a.pdb	B	F	160	P	12.3	-0.658
pde6a.pdb	B	Y	170	V	17.2	-0.658
pde6a.pdb	B	Y	170	M	17.2	-0.658
pde6a.pdb	B	Y	170	P	17.2	-0.658
pde6a.pdb	B	F	95	V	1.1	-0.658
pde6a.pdb	B	F	95	M	1.1	-0.658
pde6a.pdb	B	F	95	P	1.1	-0.658
pde6a.pdb	B	L	110	G	1	-0.612
pde6a.pdb	B	I	136	G	55	-0.612
pde6a.pdb	B	L	94	G	6.1	-0.612
pde6a.pdb	B	F	111	D	11.4	-0.556
pde6a.pdb	B	F	132	D	7.5	-0.556
pde6a.pdb	B	F	160	D	12.3	-0.556
pde6a.pdb	B	D	165	G	21.6	-0.556
pde6a.pdb	B	Y	170	D	17.2	-0.556
pde6a.pdb	B	F	95	D	1.1	-0.556
pde6a.pdb	B	T	108	N	11.8	-0.548
pde6a.pdb	B	C	92	N	0.5	-0.548
pde6a.pdb	B	T	168	N	40.3	-0.548
pde6a.pdb	B	T	172	N	1.7	-0.548
pde6a.pdb	B	T	108	F	11.8	-0.542
pde6a.pdb	B	T	108	Y	11.8	-0.542
pde6a.pdb	B	C	92	F	0.5	-0.542
pde6a.pdb	B	C	92	Y	0.5	-0.542
pde6a.pdb	B	T	168	F	40.3	-0.542
pde6a.pdb	B	T	168	Y	40.3	-0.542
pde6a.pdb	B	T	172	F	1.7	-0.542
pde6a.pdb	B	T	172	Y	1.7	-0.542
pde6a.pdb	B	F	111	L	11.4	-0.5
pde6a.pdb	B	F	111	I	11.4	-0.5
pde6a.pdb	B	F	132	L	7.5	-0.5
pde6a.pdb	B	F	132	I	7.5	-0.5
pde6a.pdb	B	F	160	L	12.3	-0.5
pde6a.pdb	B	F	160	I	12.3	-0.5
pde6a.pdb	B	Y	170	L	17.2	-0.5
pde6a.pdb	B	Y	170	I	17.2	-0.5
pde6a.pdb	B	F	95	L	1.1	-0.5
pde6a.pdb	B	F	95	I	1.1	-0.5
pde6a.pdb	B	L	110	A	1	-0.454
pde6a.pdb	B	V	113	G	18.1	-0.454
pde6a.pdb	B	I	136	A	55	-0.454
pde6a.pdb	B	V	138	G	7.8	-0.454
pde6a.pdb	B	V	139	G	1.5	-0.454
pde6a.pdb	B	M	175	G	1.2	-0.454
pde6a.pdb	B	M	191	G	0.4	-0.454
pde6a.pdb	B	V	193	G	2.1	-0.454
pde6a.pdb	B	L	94	A	6.1	-0.454
pde6a.pdb	B	R	91	K	10.5	-0.404
pde6a.pdb	B	F	132	E	7.5	-0.398
pde6a.pdb	B	F	160	E	12.3	-0.398
pde6a.pdb	B	D	165	A	21.6	-0.398
pde6a.pdb	B	Y	170	E	17.2	-0.398
pde6a.pdb	B	F	95	E	1.1	-0.398
pde6a.pdb	B	T	108	Q	11.8	-0.39
pde6a.pdb	B	S	112	N	6.4	-0.39
pde6a.pdb	B	S	161	N	23.8	-0.39
pde6a.pdb	B	C	92	Q	0.5	-0.39
pde6a.pdb	B	S	162	N	75.7	-0.39
pde6a.pdb	B	T	168	Q	40.3	-0.39
pde6a.pdb	B	T	172	Q	1.7	-0.39
pde6a.pdb	B	S	93	N	0.6	-0.39
pde6a.pdb	B	S	112	F	6.4	-0.384
pde6a.pdb	B	S	112	Y	6.4	-0.384
pde6a.pdb	B	S	161	F	23.8	-0.384
pde6a.pdb	B	S	161	Y	23.8	-0.384
pde6a.pdb	B	S	162	F	75.7	-0.384
pde6a.pdb	B	S	162	Y	75.7	-0.384
pde6a.pdb	B	S	93	F	0.6	-0.384
pde6a.pdb	B	S	93	Y	0.6	-0.384
pde6a.pdb	B	H	159	N	54.9	-0.352
pde6a.pdb	B	H	159	F	54.9	-0.346
pde6a.pdb	B	H	159	Y	54.9	-0.346
pde6a.pdb	B	V	113	A	18.1	-0.296
pde6a.pdb	B	V	138	A	7.8	-0.296
pde6a.pdb	B	V	139	A	1.5	-0.296
pde6a.pdb	B	M	175	A	1.2	-0.296
pde6a.pdb	B	M	191	A	0.4	-0.296
pde6a.pdb	B	V	193	A	2.1	-0.296
pde6a.pdb	B	S	112	Q	6.4	-0.234
pde6a.pdb	B	S	161	Q	23.8	-0.234
pde6a.pdb	B	S	162	Q	75.7	-0.234
pde6a.pdb	B	S	93	Q	0.6	-0.234
pde6a.pdb	B	H	159	Q	54.9	-0.196
pde6a.pdb	B	T	108	H	11.8	-0.176
pde6a.pdb	B	C	92	H	0.5	-0.176
pde6a.pdb	B	T	168	H	40.3	-0.176
pde6a.pdb	B	T	172	H	1.7	-0.176
pde6a.pdb	B	L	110	V	1	-0.138
pde6a.pdb	B	L	110	M	1	-0.138
pde6a.pdb	B	L	110	P	1	-0.138
pde6a.pdb	B	I	136	V	55	-0.138
pde6a.pdb	B	I	136	M	55	-0.138
pde6a.pdb	B	I	136	P	55	-0.138
pde6a.pdb	B	C	92	S	0.5	-0.138
pde6a.pdb	B	A	164	G	23.7	-0.138
pde6a.pdb	B	T	168	S	40.3	-0.138
pde6a.pdb	B	T	172	S	1.7	-0.138
pde6a.pdb	B	L	94	V	6.1	-0.138
pde6a.pdb	B	L	94	M	6.1	-0.138
pde6a.pdb	B	L	94	P	6.1	-0.138
pde6a.pdb	B	T	108	S	11.8	-0.138
pde6a.pdb	B	D	165	V	21.6	-0.082
pde6a.pdb	B	D	165	M	21.6	-0.082
pde6a.pdb	B	D	165	P	21.6	-0.082
pde6a.pdb	B	T	108	W	11.8	-0.046
pde6a.pdb	B	C	92	W	0.5	-0.046
pde6a.pdb	B	T	168	W	40.3	-0.046
pde6a.pdb	B	T	172	W	1.7	-0.046
pde6a.pdb	B	L	110	D	1	-0.036
pde6a.pdb	B	I	136	D	55	-0.036
pde6a.pdb	B	L	94	D	6.1	-0.036
pde6a.pdb	B	S	112	H	6.4	-0.018
pde6a.pdb	B	S	161	H	23.8	-0.018
pde6a.pdb	B	S	162	H	75.7	-0.018
pde6a.pdb	B	S	93	H	0.6	-0.018
pde6a.pdb	B	F	132	N	7.5	0.012
pde6a.pdb	B	F	160	N	12.3	0.012
pde6a.pdb	B	Y	170	N	17.2	0.012
pde6a.pdb	B	F	95	N	1.1	0.012
pde6a.pdb	B	T	108	C	11.8	0.02
pde6a.pdb	B	L	110	I	1	0.02
pde6a.pdb	B	F	111	Y	11.4	0.02
pde6a.pdb	B	V	113	M	18.1	0.02
pde6a.pdb	B	V	113	P	18.1	0.02
pde6a.pdb	B	F	132	Y	7.5	0.02
pde6a.pdb	B	I	136	L	55	0.02
pde6a.pdb	B	C	92	T	0.5	0.02
pde6a.pdb	B	V	138	M	7.8	0.02
pde6a.pdb	B	V	138	P	7.8	0.02
pde6a.pdb	B	V	139	M	1.5	0.02
pde6a.pdb	B	V	139	P	1.5	0.02
pde6a.pdb	B	F	160	Y	12.3	0.02
pde6a.pdb	B	T	168	C	40.3	0.02
pde6a.pdb	B	Y	170	F	17.2	0.02
pde6a.pdb	B	T	172	C	1.7	0.02
pde6a.pdb	B	M	175	V	1.2	0.02
pde6a.pdb	B	M	175	P	1.2	0.02
pde6a.pdb	B	M	191	V	0.4	0.02
pde6a.pdb	B	M	191	P	0.4	0.02
pde6a.pdb	B	V	193	M	2.1	0.02
pde6a.pdb	B	V	193	P	2.1	0.02
pde6a.pdb	B	L	94	I	6.1	0.02
pde6a.pdb	B	F	95	Y	1.1	0.02
pde6a.pdb	B	H	159	S	54.9	0.058
pde6a.pdb	B	D	165	L	21.6	0.076
pde6a.pdb	B	D	165	I	21.6	0.076
pde6a.pdb	B	S	112	W	6.4	0.112
pde6a.pdb	B	S	161	W	23.8	0.112
pde6a.pdb	B	S	162	W	75.7	0.112
pde6a.pdb	B	S	93	W	0.6	0.112
pde6a.pdb	B	L	110	E	1	0.122
pde6a.pdb	B	V	113	D	18.1	0.122
pde6a.pdb	B	I	136	E	55	0.122
pde6a.pdb	B	V	138	D	7.8	0.122
pde6a.pdb	B	V	139	D	1.5	0.122
pde6a.pdb	B	M	175	D	1.2	0.122
pde6a.pdb	B	M	191	D	0.4	0.122
pde6a.pdb	B	V	193	D	2.1	0.122
pde6a.pdb	B	L	94	E	6.1	0.122
pde6a.pdb	B	H	159	W	54.9	0.15
pde6a.pdb	B	F	111	Q	11.4	0.17
pde6a.pdb	B	F	132	Q	7.5	0.17
pde6a.pdb	B	F	160	Q	12.3	0.17
pde6a.pdb	B	Y	170	Q	17.2	0.17
pde6a.pdb	B	F	95	Q	1.1	0.17
pde6a.pdb	B	S	112	T	6.4	0.178
pde6a.pdb	B	S	112	C	6.4	0.178
pde6a.pdb	B	V	113	L	18.1	0.178
pde6a.pdb	B	V	113	I	18.1	0.178
pde6a.pdb	B	G	137	A	2	0.178
pde6a.pdb	B	V	138	L	7.8	0.178
pde6a.pdb	B	V	138	I	7.8	0.178
pde6a.pdb	B	V	139	L	1.5	0.178
pde6a.pdb	B	V	139	I	1.5	0.178
pde6a.pdb	B	G	140	A	0	0.178
pde6a.pdb	B	S	161	T	23.8	0.178
pde6a.pdb	B	S	161	C	23.8	0.178
pde6a.pdb	B	S	162	T	75.7	0.178
pde6a.pdb	B	S	162	C	75.7	0.178
pde6a.pdb	B	D	165	E	21.6	0.178
pde6a.pdb	B	S	93	T	0.6	0.178
pde6a.pdb	B	S	93	C	0.6	0.178
pde6a.pdb	B	M	175	L	1.2	0.178
pde6a.pdb	B	M	175	I	1.2	0.178
pde6a.pdb	B	M	191	L	0.4	0.178
pde6a.pdb	B	M	191	I	0.4	0.178
pde6a.pdb	B	V	193	L	2.1	0.178
pde6a.pdb	B	V	193	I	2.1	0.178
pde6a.pdb	B	H	159	T	54.9	0.216
pde6a.pdb	B	H	159	C	54.9	0.216
pde6a.pdb	B	V	113	E	18.1	0.278
pde6a.pdb	B	V	138	E	7.8	0.278
pde6a.pdb	B	V	139	E	1.5	0.278
pde6a.pdb	B	M	175	E	1.2	0.278
pde6a.pdb	B	M	191	E	0.4	0.278
pde6a.pdb	B	V	193	E	2.1	0.278
pde6a.pdb	B	A	164	V	23.7	0.334
pde6a.pdb	B	A	164	M	23.7	0.334
pde6a.pdb	B	A	164	P	23.7	0.334
pde6a.pdb	B	F	111	H	11.4	0.384
pde6a.pdb	B	F	132	H	7.5	0.384
pde6a.pdb	B	F	160	H	12.3	0.384
pde6a.pdb	B	Y	170	H	17.2	0.384
pde6a.pdb	B	F	95	H	1.1	0.384
pde6a.pdb	B	F	111	S	11.4	0.424
pde6a.pdb	B	F	132	S	7.5	0.424
pde6a.pdb	B	F	160	S	12.3	0.424
pde6a.pdb	B	Y	170	S	17.2	0.424
pde6a.pdb	B	F	95	S	1.1	0.424
pde6a.pdb	B	A	164	D	23.7	0.436
pde6a.pdb	B	G	137	V	2	0.492
pde6a.pdb	B	G	137	M	2	0.492
pde6a.pdb	B	G	137	P	2	0.492
pde6a.pdb	B	G	140	V	0	0.492
pde6a.pdb	B	G	140	M	0	0.492
pde6a.pdb	B	G	140	P	0	0.492
pde6a.pdb	B	A	164	L	23.7	0.492
pde6a.pdb	B	A	164	I	23.7	0.492
pde6a.pdb	B	F	111	W	11.4	0.516
pde6a.pdb	B	F	132	W	7.5	0.516
pde6a.pdb	B	F	160	W	12.3	0.516
pde6a.pdb	B	Y	170	W	17.2	0.516
pde6a.pdb	B	F	95	W	1.1	0.516
pde6a.pdb	B	L	110	N	1	0.532
pde6a.pdb	B	I	136	N	55	0.532
pde6a.pdb	B	L	94	N	6.1	0.532
pde6a.pdb	B	L	110	F	1	0.538
pde6a.pdb	B	L	110	Y	1	0.538
pde6a.pdb	B	I	136	F	55	0.538
pde6a.pdb	B	I	136	Y	55	0.538
pde6a.pdb	B	L	94	F	6.1	0.538
pde6a.pdb	B	L	94	Y	6.1	0.538
pde6a.pdb	B	F	111	T	11.4	0.58
pde6a.pdb	B	F	111	C	11.4	0.58
pde6a.pdb	B	F	132	T	7.5	0.58
pde6a.pdb	B	F	132	C	7.5	0.58
pde6a.pdb	B	F	160	T	12.3	0.58
pde6a.pdb	B	F	160	C	12.3	0.58
pde6a.pdb	B	Y	170	T	17.2	0.58
pde6a.pdb	B	Y	170	C	17.2	0.58
pde6a.pdb	B	F	95	T	1.1	0.58
pde6a.pdb	B	F	95	C	1.1	0.58
pde6a.pdb	B	D	165	N	21.6	0.588
pde6a.pdb	B	G	137	D	2	0.594
pde6a.pdb	B	G	140	D	0	0.594
pde6a.pdb	B	A	164	E	23.7	0.594
pde6a.pdb	B	D	165	F	21.6	0.596
pde6a.pdb	B	D	165	Y	21.6	0.596
pde6a.pdb	B	G	137	L	2	0.65
pde6a.pdb	B	G	137	I	2	0.65
pde6a.pdb	B	G	140	L	0	0.65
pde6a.pdb	B	G	140	I	0	0.65
pde6a.pdb	B	L	110	Q	1	0.69
pde6a.pdb	B	V	113	N	18.1	0.69
pde6a.pdb	B	I	136	Q	55	0.69
pde6a.pdb	B	V	138	N	7.8	0.69
pde6a.pdb	B	V	139	N	1.5	0.69
pde6a.pdb	B	M	175	N	1.2	0.69
pde6a.pdb	B	M	191	N	0.4	0.69
pde6a.pdb	B	V	193	N	2.1	0.69
pde6a.pdb	B	L	94	Q	6.1	0.69
pde6a.pdb	B	V	113	F	18.1	0.696
pde6a.pdb	B	V	113	Y	18.1	0.696
pde6a.pdb	B	V	138	F	7.8	0.696
pde6a.pdb	B	V	138	Y	7.8	0.696
pde6a.pdb	B	V	139	F	1.5	0.696
pde6a.pdb	B	V	139	Y	1.5	0.696
pde6a.pdb	B	M	175	F	1.2	0.696
pde6a.pdb	B	M	175	Y	1.2	0.696
pde6a.pdb	B	M	191	F	0.4	0.696
pde6a.pdb	B	M	191	Y	0.4	0.696
pde6a.pdb	B	V	193	F	2.1	0.696
pde6a.pdb	B	V	193	Y	2.1	0.696
pde6a.pdb	B	D	165	Q	21.6	0.746
pde6a.pdb	B	G	137	E	2	0.752
pde6a.pdb	B	G	140	E	0	0.752
pde6a.pdb	B	T	108	K	11.8	0.758
pde6a.pdb	B	C	92	K	0.5	0.758
pde6a.pdb	B	T	168	K	40.3	0.758
pde6a.pdb	B	T	172	K	1.7	0.758
pde6a.pdb	B	V	113	Q	18.1	0.848
pde6a.pdb	B	V	138	Q	7.8	0.848
pde6a.pdb	B	V	139	Q	1.5	0.848
pde6a.pdb	B	M	175	Q	1.2	0.848
pde6a.pdb	B	M	191	Q	0.4	0.848
pde6a.pdb	B	V	193	Q	2.1	0.848
pde6a.pdb	B	L	110	H	1	0.904
pde6a.pdb	B	I	136	H	55	0.904
pde6a.pdb	B	L	94	H	6.1	0.904
pde6a.pdb	B	S	112	K	6.4	0.916
pde6a.pdb	B	S	161	K	23.8	0.916
pde6a.pdb	B	S	162	K	75.7	0.916
pde6a.pdb	B	S	93	K	0.6	0.916
pde6a.pdb	B	L	110	S	1	0.942
pde6a.pdb	B	I	136	S	55	0.942
pde6a.pdb	B	L	94	S	6.1	0.942
pde6a.pdb	B	H	159	K	54.9	0.954
pde6a.pdb	B	D	165	H	21.6	0.96
pde6a.pdb	B	D	165	S	21.6	0.998
pde6a.pdb	B	A	164	N	23.7	1.004
pde6a.pdb	B	A	164	F	23.7	1.012
pde6a.pdb	B	A	164	Y	23.7	1.012
pde6a.pdb	B	L	110	W	1	1.036
pde6a.pdb	B	I	136	W	55	1.036
pde6a.pdb	B	L	94	W	6.1	1.036
pde6a.pdb	B	V	113	H	18.1	1.062
pde6a.pdb	B	V	138	H	7.8	1.062
pde6a.pdb	B	V	139	H	1.5	1.062
pde6a.pdb	B	M	175	H	1.2	1.062
pde6a.pdb	B	M	191	H	0.4	1.062
pde6a.pdb	B	V	193	H	2.1	1.062
pde6a.pdb	B	D	165	W	21.6	1.092
pde6a.pdb	B	L	110	T	1	1.1
pde6a.pdb	B	L	110	C	1	1.1
pde6a.pdb	B	V	113	S	18.1	1.1
pde6a.pdb	B	I	136	T	55	1.1
pde6a.pdb	B	I	136	C	55	1.1
pde6a.pdb	B	V	138	S	7.8	1.1
pde6a.pdb	B	V	139	S	1.5	1.1
pde6a.pdb	B	M	175	S	1.2	1.1
pde6a.pdb	B	M	191	S	0.4	1.1
pde6a.pdb	B	V	193	S	2.1	1.1
pde6a.pdb	B	L	94	T	6.1	1.1
pde6a.pdb	B	L	94	C	6.1	1.1
pde6a.pdb	B	D	165	T	21.6	1.156
pde6a.pdb	B	D	165	C	21.6	1.156
pde6a.pdb	B	G	137	N	2	1.162
pde6a.pdb	B	G	140	N	0	1.162
pde6a.pdb	B	A	164	Q	23.7	1.162
pde6a.pdb	B	G	137	F	2	1.17
pde6a.pdb	B	G	137	Y	2	1.17
pde6a.pdb	B	G	140	F	0	1.17
pde6a.pdb	B	G	140	Y	0	1.17
pde6a.pdb	B	T	108	R	11.8	1.18
pde6a.pdb	B	C	92	R	0.5	1.18
pde6a.pdb	B	T	168	R	40.3	1.18
pde6a.pdb	B	T	172	R	1.7	1.18
pde6a.pdb	B	V	113	W	18.1	1.192
pde6a.pdb	B	V	138	W	7.8	1.192
pde6a.pdb	B	V	139	W	1.5	1.192
pde6a.pdb	B	M	175	W	1.2	1.192
pde6a.pdb	B	M	191	W	0.4	1.192
pde6a.pdb	B	V	193	W	2.1	1.192
pde6a.pdb	B	V	113	T	18.1	1.258
pde6a.pdb	B	V	113	C	18.1	1.258
pde6a.pdb	B	V	138	T	7.8	1.258
pde6a.pdb	B	V	138	C	7.8	1.258
pde6a.pdb	B	V	139	T	1.5	1.258
pde6a.pdb	B	V	139	C	1.5	1.258
pde6a.pdb	B	M	175	T	1.2	1.258
pde6a.pdb	B	M	175	C	1.2	1.258
pde6a.pdb	B	M	191	T	0.4	1.258
pde6a.pdb	B	M	191	C	0.4	1.258
pde6a.pdb	B	V	193	T	2.1	1.258
pde6a.pdb	B	V	193	C	2.1	1.258
pde6a.pdb	B	F	111	K	11.4	1.32
pde6a.pdb	B	F	132	K	7.5	1.32
pde6a.pdb	B	G	137	Q	2	1.32
pde6a.pdb	B	G	140	Q	0	1.32
pde6a.pdb	B	F	160	K	12.3	1.32
pde6a.pdb	B	Y	170	K	17.2	1.32
pde6a.pdb	B	F	95	K	1.1	1.32
pde6a.pdb	B	S	112	R	6.4	1.338
pde6a.pdb	B	S	161	R	23.8	1.338
pde6a.pdb	B	S	162	R	75.7	1.338
pde6a.pdb	B	S	93	R	0.6	1.338
pde6a.pdb	B	H	159	R	54.9	1.376
pde6a.pdb	B	A	164	H	23.7	1.378
pde6a.pdb	B	A	164	S	23.7	1.416
pde6a.pdb	B	A	164	W	23.7	1.508
pde6a.pdb	B	G	137	H	2	1.534
pde6a.pdb	B	G	140	H	0	1.534
pde6a.pdb	B	G	137	S	2	1.574
pde6a.pdb	B	G	140	S	0	1.574
pde6a.pdb	B	A	164	T	23.7	1.574
pde6a.pdb	B	A	164	C	23.7	1.574
pde6a.pdb	B	G	137	W	2	1.666
pde6a.pdb	B	G	140	W	0	1.666
pde6a.pdb	B	G	137	T	2	1.73
pde6a.pdb	B	G	137	C	2	1.73
pde6a.pdb	B	G	140	T	0	1.73
pde6a.pdb	B	G	140	C	0	1.73
pde6a.pdb	B	F	111	R	11.4	1.742
pde6a.pdb	B	F	132	R	7.5	1.742
pde6a.pdb	B	F	160	R	12.3	1.742
pde6a.pdb	B	Y	170	R	17.2	1.742
pde6a.pdb	B	F	95	R	1.1	1.742
pde6a.pdb	B	L	110	K	1	1.838
pde6a.pdb	B	I	136	K	55	1.838
pde6a.pdb	B	L	94	K	6.1	1.838
pde6a.pdb	B	D	165	K	21.6	1.894
pde6a.pdb	B	V	113	K	18.1	1.996
pde6a.pdb	B	V	138	K	7.8	1.996
pde6a.pdb	B	V	139	K	1.5	1.996
pde6a.pdb	B	M	175	K	1.2	1.996
pde6a.pdb	B	M	191	K	0.4	1.996
pde6a.pdb	B	V	193	K	2.1	1.996
pde6a.pdb	B	L	110	R	1	2.262
pde6a.pdb	B	I	136	R	55	2.262
pde6a.pdb	B	L	94	R	6.1	2.262
pde6a.pdb	B	A	164	K	23.7	2.312
pde6a.pdb	B	D	165	R	21.6	2.318
pde6a.pdb	B	V	113	R	18.1	2.42
pde6a.pdb	B	V	138	R	7.8	2.42
pde6a.pdb	B	V	139	R	1.5	2.42
pde6a.pdb	B	M	175	R	1.2	2.42
pde6a.pdb	B	M	191	R	0.4	2.42
pde6a.pdb	B	V	193	R	2.1	2.42
pde6a.pdb	B	G	137	K	2	2.47
pde6a.pdb	B	G	140	K	0	2.47
pde6a.pdb	B	A	164	R	23.7	2.734
pde6a.pdb	B	G	137	R	2	2.892
pde6a.pdb	B	G	140	R	0	2.892

## Sheet: A_chain_ interface_residues-PPI
Sr	Chain	Wt	Residue position	Mutant	RSA (%)	mcSM-PPI ΔΔG	Outcome
1	A	D	586	C	55.9	-0.675	Destabilizing
2	A	D	586	V	55.9	-0.418	Destabilizing
3	A	D	586	L	55.9	-0.264	Destabilizing
4	A	D	586	I	55.9	-0.264	Destabilizing
5	A	D	586	M	55.9	0.633	Stabilizing
6	A	D	586	P	55.9	-0.418	Destabilizing
7	A	D	586	F	55.9	-0.894	Destabilizing
8	A	D	586	Y	55.9	-0.872	Destabilizing
9	A	D	586	W	55.9	-1.075	Destabilizing
10	A	D	586	E	55.9	-0.787	Destabilizing
11	A	D	586	N	55.9	-1.861	Destabilizing
12	A	D	586	Q	55.9	-1.328	Destabilizing
13	A	D	586	H	55.9	0.394	Stabilizing
14	A	D	586	K	55.9	-0.278	Destabilizing
15	A	D	586	R	55.9	-0.151	Destabilizing
16	A	D	600	G	0	-1.287	Destabilizing
17	A	D	600	A	0	-1.287	Destabilizing
18	A	D	600	T	0	-1.287	Destabilizing
19	A	D	600	S	0	-1.287	Destabilizing
20	A	D	600	C	0	-1.287	Destabilizing
21	A	D	600	V	0	-1.287	Destabilizing
22	A	D	600	L	0	-1.287	Destabilizing
23	A	D	600	I	0	-1.287	Destabilizing
24	A	D	600	M	0	-1.287	Destabilizing
25	A	D	600	P	0	-1.287	Destabilizing
26	A	D	600	F	0	-1.287	Destabilizing
27	A	D	600	Y	0	-1.287	Destabilizing
28	A	D	600	W	0	-1.287	Destabilizing
29	A	D	600	E	0	-1.287	Destabilizing
30	A	D	600	N	0	-1.287	Destabilizing
31	A	D	600	Q	0	-1.287	Destabilizing
32	A	D	600	H	0	-1.287	Destabilizing
33	A	D	600	K	0	-1.287	Destabilizing
34	A	D	600	R	0	-1.287	Destabilizing
35	A	D	602	G	0	-1.287	Destabilizing
36	A	D	602	A	0	-1.287	Destabilizing
37	A	D	602	T	0	-1.287	Destabilizing
38	A	D	602	S	0	-1.287	Destabilizing
39	A	D	602	C	0	-1.287	Destabilizing
40	A	D	602	V	0	-1.287	Destabilizing
41	A	D	602	L	0	-1.287	Destabilizing
42	A	D	602	I	0	-1.287	Destabilizing
43	A	D	602	M	0	-1.287	Destabilizing
44	A	D	602	P	0	-1.287	Destabilizing
45	A	D	602	F	0	-1.287	Destabilizing
46	A	D	602	Y	0	-1.287	Destabilizing
47	A	D	602	W	0	-1.287	Destabilizing
48	A	D	602	E	0	-1.287	Destabilizing
49	A	D	602	N	0	-1.287	Destabilizing
50	A	D	602	Q	0	-1.287	Destabilizing
51	A	D	602	H	0	-1.287	Destabilizing
52	A	D	602	K	0	-1.287	Destabilizing
53	A	D	602	R	0	-1.287	Destabilizing
54	A	H	603	G	0	-1.287	Destabilizing
55	A	H	603	A	0	-1.287	Destabilizing
56	A	H	603	T	0	-1.287	Destabilizing
57	A	H	603	S	0	-1.287	Destabilizing
58	A	H	603	C	0	-1.287	Destabilizing
59	A	H	603	V	0	-1.287	Destabilizing
60	A	H	603	L	0	-1.287	Destabilizing
61	A	H	603	I	0	-1.287	Destabilizing
62	A	H	603	M	0	-1.287	Destabilizing
63	A	H	603	P	0	-1.287	Destabilizing
64	A	H	603	F	0	-1.287	Destabilizing
65	A	H	603	Y	0	-1.287	Destabilizing
66	A	H	603	W	0	-1.287	Destabilizing
67	A	H	603	D	0	-1.287	Destabilizing
68	A	H	603	E	0	-1.287	Destabilizing
69	A	H	603	N	0	-1.287	Destabilizing
70	A	H	603	Q	0	-1.287	Destabilizing
71	A	H	603	K	0	-1.287	Destabilizing
72	A	H	603	R	0	-1.287	Destabilizing
73	A	R	604	G	4.7	-1.287	Destabilizing
74	A	R	604	A	4.7	-1.287	Destabilizing
75	A	R	604	T	4.7	-1.287	Destabilizing
76	A	R	604	S	4.7	-1.287	Destabilizing
77	A	R	604	C	4.7	-1.287	Destabilizing
78	A	R	604	V	4.7	-1.287	Destabilizing
79	A	R	604	L	4.7	-1.287	Destabilizing
80	A	R	604	I	4.7	-1.287	Destabilizing
81	A	R	604	M	4.7	-1.287	Destabilizing
82	A	R	604	P	4.7	-1.287	Destabilizing
83	A	R	604	F	4.7	-1.287	Destabilizing
84	A	R	604	Y	4.7	-1.287	Destabilizing
85	A	R	604	W	4.7	-1.287	Destabilizing
86	A	R	604	D	4.7	-1.287	Destabilizing
87	A	R	604	E	4.7	-1.287	Destabilizing
88	A	R	604	N	4.7	-1.287	Destabilizing
89	A	R	604	Q	4.7	-1.287	Destabilizing
90	A	R	604	H	4.7	-1.287	Destabilizing
91	A	R	604	K	4.7	-1.287	Destabilizing
92	A	G	605	A	12.4	-1.287	Destabilizing
93	A	G	605	T	12.4	-1.287	Destabilizing
94	A	G	605	S	12.4	-1.287	Destabilizing
95	A	G	605	C	12.4	-1.287	Destabilizing
96	A	G	605	V	12.4	-1.287	Destabilizing
97	A	G	605	L	12.4	-1.287	Destabilizing
98	A	G	605	I	12.4	-1.287	Destabilizing
99	A	G	605	M	12.4	-1.287	Destabilizing
100	A	G	605	P	12.4	-1.287	Destabilizing
101	A	G	605	F	12.4	-1.287	Destabilizing
102	A	G	605	Y	12.4	-1.287	Destabilizing
103	A	G	605	W	12.4	-1.287	Destabilizing
104	A	G	605	D	12.4	-1.287	Destabilizing
105	A	G	605	E	12.4	-1.287	Destabilizing
106	A	G	605	N	12.4	-1.287	Destabilizing
107	A	G	605	Q	12.4	-1.287	Destabilizing
108	A	G	605	H	12.4	-1.287	Destabilizing
109	A	G	605	K	12.4	-1.287	Destabilizing
110	A	G	605	R	12.4	-1.287	Destabilizing
111	A	T	606	G	9.1	-1.287	Destabilizing
112	A	T	606	A	9.1	-1.287	Destabilizing
113	A	T	606	S	9.1	-1.287	Destabilizing
114	A	T	606	C	9.1	-1.287	Destabilizing
115	A	T	606	V	9.1	-1.287	Destabilizing
116	A	T	606	L	9.1	-1.287	Destabilizing
117	A	T	606	I	9.1	-1.287	Destabilizing
118	A	T	606	M	9.1	-1.287	Destabilizing
119	A	T	606	P	9.1	-1.287	Destabilizing
120	A	T	606	F	9.1	-1.287	Destabilizing
121	A	T	606	Y	9.1	-1.287	Destabilizing
122	A	T	606	W	9.1	-1.287	Destabilizing
123	A	T	606	D	9.1	-1.287	Destabilizing
124	A	T	606	E	9.1	-1.287	Destabilizing
125	A	T	606	N	9.1	-1.287	Destabilizing
126	A	T	606	Q	9.1	-1.287	Destabilizing
127	A	T	606	H	9.1	-1.287	Destabilizing
128	A	T	606	K	9.1	-1.287	Destabilizing
129	A	T	606	R	9.1	-1.287	Destabilizing
130	A	N	607	G	0	-1.287	Destabilizing
131	A	N	607	A	0	-1.287	Destabilizing
132	A	N	607	T	0	-1.287	Destabilizing
133	A	N	607	S	0	-1.287	Destabilizing
134	A	N	607	C	0	-1.287	Destabilizing
135	A	N	607	V	0	-1.287	Destabilizing
136	A	N	607	L	0	-1.287	Destabilizing
137	A	N	607	I	0	-1.287	Destabilizing
138	A	N	607	M	0	-1.287	Destabilizing
139	A	N	607	P	0	-1.287	Destabilizing
140	A	N	607	F	0	-1.287	Destabilizing
141	A	N	607	Y	0	-1.287	Destabilizing
142	A	N	607	W	0	-1.287	Destabilizing
143	A	N	607	D	0	-1.287	Destabilizing
144	A	N	607	E	0	-1.287	Destabilizing
145	A	N	607	Q	0	-1.287	Destabilizing
146	A	N	607	H	0	-1.287	Destabilizing
147	A	N	607	K	0	-1.287	Destabilizing
148	A	N	607	R	0	-1.287	Destabilizing
149	A	N	608	G	1.3	-1.287	Destabilizing
150	A	N	608	A	1.3	-1.287	Destabilizing
151	A	N	608	T	1.3	-1.287	Destabilizing
152	A	N	608	S	1.3	-1.287	Destabilizing
153	A	N	608	C	1.3	-1.287	Destabilizing
154	A	N	608	V	1.3	-1.287	Destabilizing
155	A	N	608	L	1.3	-1.287	Destabilizing
156	A	N	608	I	1.3	-1.287	Destabilizing
157	A	N	608	M	1.3	-1.287	Destabilizing
158	A	N	608	P	1.3	-1.287	Destabilizing
159	A	N	608	F	1.3	-1.287	Destabilizing
160	A	N	608	Y	1.3	-1.287	Destabilizing
161	A	N	608	W	1.3	-1.287	Destabilizing
162	A	N	608	D	1.3	-1.287	Destabilizing
163	A	N	608	E	1.3	-1.287	Destabilizing
164	A	N	608	Q	1.3	-1.287	Destabilizing
165	A	N	608	H	1.3	-1.287	Destabilizing
166	A	N	608	K	1.3	-1.287	Destabilizing
167	A	N	608	R	1.3	-1.287	Destabilizing
168	A	L	609	G	0	-1.287	Destabilizing
169	A	L	609	A	0	-1.287	Destabilizing
170	A	L	609	T	0	-1.287	Destabilizing
171	A	L	609	S	0	-1.287	Destabilizing
172	A	L	609	C	0	-1.287	Destabilizing
173	A	L	609	V	0	-1.287	Destabilizing
174	A	L	609	I	0	-1.287	Destabilizing
175	A	L	609	M	0	-1.287	Destabilizing
176	A	L	609	P	0	-1.287	Destabilizing
177	A	L	609	F	0	-1.287	Destabilizing
178	A	L	609	Y	0	-1.287	Destabilizing
179	A	L	609	W	0	-1.287	Destabilizing
180	A	L	609	D	0	-1.287	Destabilizing
181	A	L	609	E	0	-1.287	Destabilizing
182	A	L	609	N	0	-1.287	Destabilizing
183	A	L	609	Q	0	-1.287	Destabilizing
184	A	L	609	H	0	-1.287	Destabilizing
185	A	L	609	K	0	-1.287	Destabilizing
186	A	L	609	R	0	-1.287	Destabilizing
187	A	Y	610	G	3.6	-2.305	Highly Destabilizing
188	A	Y	610	A	3.6	-2.345	Highly Destabilizing
189	A	Y	610	T	3.6	-2.229	Highly Destabilizing
190	A	Y	610	S	3.6	-2.181	Highly Destabilizing
191	A	Y	610	C	3.6	-1.78	Destabilizing
192	A	Y	610	V	3.6	-2.404	Highly Destabilizing
193	A	Y	610	L	3.6	-2.424	Highly Destabilizing
194	A	Y	610	I	3.6	-2.424	Highly Destabilizing
195	A	Y	610	M	3.6	-2.274	Highly Destabilizing
196	A	Y	610	P	3.6	-2.404	Highly Destabilizing
197	A	Y	610	F	3.6	-2.297	Highly Destabilizing
198	A	Y	610	W	3.6	-2.6	Highly Destabilizing
199	A	Y	610	D	3.6	-2.975	Highly Destabilizing
200	A	Y	610	E	3.6	-2.997	Highly Destabilizing
201	A	Y	610	N	3.6	-2.352	Highly Destabilizing
202	A	Y	610	Q	3.6	-2.379	Highly Destabilizing
203	A	Y	610	H	3.6	-2.819	Highly Destabilizing
204	A	Y	610	K	3.6	-2.486	Highly Destabilizing
205	A	Y	610	R	3.6	-2.87	Highly Destabilizing
206	A	Q	611	G	0.1	-1.289	Destabilizing
207	A	Q	611	A	0.1	-1.289	Destabilizing
208	A	Q	611	T	0.1	-1.289	Destabilizing
209	A	Q	611	S	0.1	-1.289	Destabilizing
210	A	Q	611	C	0.1	-1.288	Destabilizing
211	A	Q	611	V	0.1	-1.289	Destabilizing
212	A	Q	611	L	0.1	-1.289	Destabilizing
213	A	Q	611	I	0.1	-1.289	Destabilizing
214	A	Q	611	M	0.1	-1.289	Destabilizing
215	A	Q	611	P	0.1	-1.289	Destabilizing
216	A	Q	611	F	0.1	-1.29	Destabilizing
217	A	Q	611	Y	0.1	-1.29	Destabilizing
218	A	Q	611	W	0.1	-1.29	Destabilizing
219	A	Q	611	D	0.1	-1.289	Destabilizing
220	A	Q	611	E	0.1	-1.289	Destabilizing
221	A	Q	611	N	0.1	-1.289	Destabilizing
222	A	Q	611	H	0.1	-1.289	Destabilizing
223	A	Q	611	K	0.1	-1.289	Destabilizing
224	A	Q	611	R	0.1	-1.289	Destabilizing
225	A	M	612	G	0	-1.304	Destabilizing
226	A	M	612	A	0	-1.309	Destabilizing
227	A	M	612	T	0	-1.341	Destabilizing
228	A	M	612	S	0	-1.336	Destabilizing
229	A	M	612	C	0	-1.367	Destabilizing
230	A	M	612	V	0	-1.319	Destabilizing
231	A	M	612	L	0	-1.324	Destabilizing
232	A	M	612	I	0	-1.324	Destabilizing
233	A	M	612	P	0	-1.319	Destabilizing
234	A	M	612	F	0	-1.336	Destabilizing
235	A	M	612	Y	0	-1.349	Destabilizing
236	A	M	612	W	0	-1.371	Destabilizing
237	A	M	612	D	0	-1.409	Destabilizing
238	A	M	612	E	0	-1.41	Destabilizing
239	A	M	612	N	0	-1.352	Destabilizing
240	A	M	612	Q	0	-1.36	Destabilizing
241	A	M	612	H	0	-1.319	Destabilizing
242	A	M	612	K	0	-1.319	Destabilizing
243	A	M	612	R	0	-1.335	Destabilizing
244	A	K	613	G	4.5	-1.29	Destabilizing
245	A	K	613	A	4.5	-1.275	Destabilizing
246	A	K	613	T	4.5	-1.673	Destabilizing
247	A	K	613	S	4.5	-1.669	Destabilizing
248	A	K	613	C	4.5	-1.827	Destabilizing
249	A	K	613	V	4.5	-1.242	Destabilizing
250	A	K	613	L	4.5	-1.224	Destabilizing
251	A	K	613	I	4.5	-1.224	Destabilizing
252	A	K	613	M	4.5	-1.577	Destabilizing
253	A	K	613	P	4.5	-1.242	Destabilizing
254	A	K	613	F	4.5	-1.207	Destabilizing
255	A	K	613	Y	4.5	-1.34	Destabilizing
256	A	K	613	W	4.5	-1.425	Destabilizing
257	A	K	613	D	4.5	-2.196	Highly Destabilizing
258	A	K	613	E	4.5	-2.171	Highly Destabilizing
259	A	K	613	N	4.5	-1.7	Destabilizing
260	A	K	613	Q	4.5	-1.847	Destabilizing
261	A	K	613	H	4.5	-0.804	Destabilizing
262	A	K	613	R	4.5	-0.758	Destabilizing
263	A	S	614	G	0.6	-1.835	Destabilizing
264	A	S	614	A	0.6	-1.771	Destabilizing
265	A	S	614	T	0.6	-2.141	Highly Destabilizing
266	A	S	614	C	0.6	-1.61	Destabilizing
267	A	S	614	V	0.6	-1.673	Destabilizing
268	A	S	614	L	0.6	-1.642	Destabilizing
269	A	S	614	I	0.6	-1.642	Destabilizing
270	A	S	614	M	0.6	-1.839	Destabilizing
271	A	S	614	P	0.6	-1.673	Destabilizing
272	A	S	614	F	0.6	-1.895	Destabilizing
273	A	S	614	Y	0.6	-2.225	Highly Destabilizing
274	A	S	614	W	0.6	-2.542	Highly Destabilizing
275	A	S	614	D	0.6	-1.514	Destabilizing
276	A	S	614	E	0.6	-1.504	Destabilizing
277	A	S	614	N	0.6	-2.507	Highly Destabilizing
278	A	S	614	Q	0.6	-2.166	Highly Destabilizing
279	A	S	614	H	0.6	-1.293	Destabilizing
280	A	S	614	K	0.6	-1.983	Destabilizing
281	A	S	614	R	0.6	-2.852	Highly Destabilizing
282	A	Q	615	G	7.4	-4.735	Highly Destabilizing
283	A	Q	615	A	7.4	-4.698	Highly Destabilizing
284	A	Q	615	T	7.4	-3.797	Highly Destabilizing
285	A	Q	615	S	7.4	-3.782	Highly Destabilizing
286	A	Q	615	C	7.4	-2.531	Highly Destabilizing
287	A	Q	615	V	7.4	-4.598	Highly Destabilizing
288	A	Q	615	L	7.4	-4.539	Highly Destabilizing
289	A	Q	615	I	7.4	-4.539	Highly Destabilizing
290	A	Q	615	M	7.4	-3.427	Highly Destabilizing
291	A	Q	615	P	7.4	-4.598	Highly Destabilizing
292	A	Q	615	F	7.4	-4.463	Highly Destabilizing
293	A	Q	615	Y	7.4	-4.44	Highly Destabilizing
294	A	Q	615	W	7.4	-4.581	Highly Destabilizing
295	A	Q	615	D	7.4	-4.867	Highly Destabilizing
296	A	Q	615	E	7.4	-4.822	Highly Destabilizing
297	A	Q	615	N	7.4	-3.375	Highly Destabilizing
298	A	Q	615	H	7.4	-4.325	Highly Destabilizing
299	A	Q	615	K	7.4	-4.352	Highly Destabilizing
300	A	Q	615	R	7.4	-4.259	Highly Destabilizing
301	A	N	616	G	0.4	-3.661	Highly Destabilizing
302	A	N	616	A	0.4	-3.665	Highly Destabilizing
303	A	N	616	T	0.4	-3.417	Highly Destabilizing
304	A	N	616	S	0.4	-3.413	Highly Destabilizing
305	A	N	616	C	0.4	-2.861	Highly Destabilizing
306	A	N	616	V	0.4	-3.638	Highly Destabilizing
307	A	N	616	L	0.4	-3.607	Highly Destabilizing
308	A	N	616	I	0.4	-3.607	Highly Destabilizing
309	A	N	616	M	0.4	-3.156	Highly Destabilizing
310	A	N	616	P	0.4	-3.638	Highly Destabilizing
311	A	N	616	F	0.4	-3.424	Highly Destabilizing
312	A	N	616	Y	0.4	-3.566	Highly Destabilizing
313	A	N	616	W	0.4	-3.216	Highly Destabilizing
314	A	N	616	D	0.4	-3.301	Highly Destabilizing
315	A	N	616	E	0.4	-3.287	Highly Destabilizing
316	A	N	616	Q	0.4	-3.639	Highly Destabilizing
317	A	N	616	H	0.4	-3.004	Highly Destabilizing
318	A	N	616	K	0.4	-3.14	Highly Destabilizing
319	A	N	616	R	0.4	-2.717	Highly Destabilizing
320	A	P	617	G	0.8	-1.296	Destabilizing
321	A	P	617	A	0.8	-1.296	Destabilizing
322	A	P	617	T	0.8	-1.292	Destabilizing
323	A	P	617	S	0.8	-1.292	Destabilizing
324	A	P	617	C	0.8	-1.291	Destabilizing
325	A	P	617	V	0.8	-1.296	Destabilizing
326	A	P	617	L	0.8	-1.296	Destabilizing
327	A	P	617	I	0.8	-1.296	Destabilizing
328	A	P	617	M	0.8	-1.294	Destabilizing
329	A	P	617	F	0.8	-1.296	Destabilizing
330	A	P	617	Y	0.8	-1.296	Destabilizing
331	A	P	617	W	0.8	-1.294	Destabilizing
332	A	P	617	D	0.8	-1.292	Destabilizing
333	A	P	617	E	0.8	-1.292	Destabilizing
334	A	P	617	N	0.8	-1.292	Destabilizing
335	A	P	617	Q	0.8	-1.292	Destabilizing
336	A	P	617	H	0.8	-1.293	Destabilizing
337	A	P	617	K	0.8	-1.291	Destabilizing
338	A	P	617	R	0.8	-1.29	Destabilizing
339	A	L	618	G	0	-1.287	Destabilizing
340	A	L	618	A	0	-1.287	Destabilizing
341	A	L	618	T	0	-1.287	Destabilizing
342	A	L	618	S	0	-1.287	Destabilizing
343	A	L	618	C	0	-1.287	Destabilizing
344	A	L	618	V	0	-1.287	Destabilizing
345	A	L	618	I	0	-1.287	Destabilizing
346	A	L	618	M	0	-1.287	Destabilizing
347	A	L	618	P	0	-1.287	Destabilizing
348	A	L	618	F	0	-1.287	Destabilizing
349	A	L	618	Y	0	-1.287	Destabilizing
350	A	L	618	W	0	-1.287	Destabilizing
351	A	L	618	D	0	-1.287	Destabilizing
352	A	L	618	E	0	-1.287	Destabilizing
353	A	L	618	N	0	-1.287	Destabilizing
354	A	L	618	Q	0	-1.287	Destabilizing
355	A	L	618	H	0	-1.287	Destabilizing
356	A	L	618	K	0	-1.287	Destabilizing
357	A	L	618	R	0	-1.287	Destabilizing
358	A	A	619	G	0	-1.287	Destabilizing
359	A	A	619	T	0	-1.287	Destabilizing
360	A	A	619	S	0	-1.287	Destabilizing
361	A	A	619	C	0	-1.287	Destabilizing
362	A	A	619	V	0	-1.287	Destabilizing
363	A	A	619	L	0	-1.287	Destabilizing
364	A	A	619	I	0	-1.287	Destabilizing
365	A	A	619	M	0	-1.287	Destabilizing
366	A	A	619	P	0	-1.287	Destabilizing
367	A	A	619	F	0	-1.287	Destabilizing
368	A	A	619	Y	0	-1.287	Destabilizing
369	A	A	619	W	0	-1.287	Destabilizing
370	A	A	619	D	0	-1.287	Destabilizing
371	A	A	619	E	0	-1.287	Destabilizing
372	A	A	619	N	0	-1.287	Destabilizing
373	A	A	619	Q	0	-1.287	Destabilizing
374	A	A	619	H	0	-1.287	Destabilizing
375	A	A	619	K	0	-1.287	Destabilizing
376	A	A	619	R	0	-1.287	Destabilizing
377	A	K	620	G	0.5	-1.287	Destabilizing
378	A	K	620	A	0.5	-1.287	Destabilizing
379	A	K	620	T	0.5	-1.287	Destabilizing
380	A	K	620	S	0.5	-1.287	Destabilizing
381	A	K	620	C	0.5	-1.287	Destabilizing
382	A	K	620	V	0.5	-1.287	Destabilizing
383	A	K	620	L	0.5	-1.287	Destabilizing
384	A	K	620	I	0.5	-1.287	Destabilizing
385	A	K	620	M	0.5	-1.287	Destabilizing
386	A	K	620	P	0.5	-1.287	Destabilizing
387	A	K	620	F	0.5	-1.287	Destabilizing
388	A	K	620	Y	0.5	-1.287	Destabilizing
389	A	K	620	W	0.5	-1.287	Destabilizing
390	A	K	620	D	0.5	-1.287	Destabilizing
391	A	K	620	E	0.5	-1.287	Destabilizing
392	A	K	620	N	0.5	-1.287	Destabilizing
393	A	K	620	Q	0.5	-1.287	Destabilizing
394	A	K	620	H	0.5	-1.287	Destabilizing
395	A	K	620	R	0.5	-1.287	Destabilizing
396	A	L	621	G	0	-1.287	Destabilizing
397	A	L	621	A	0	-1.287	Destabilizing
398	A	L	621	T	0	-1.287	Destabilizing
399	A	L	621	S	0	-1.287	Destabilizing
400	A	L	621	C	0	-1.287	Destabilizing
401	A	L	621	V	0	-1.287	Destabilizing
402	A	L	621	I	0	-1.287	Destabilizing
403	A	L	621	M	0	-1.287	Destabilizing
404	A	L	621	P	0	-1.287	Destabilizing
405	A	L	621	F	0	-1.287	Destabilizing
406	A	L	621	Y	0	-1.287	Destabilizing
407	A	L	621	W	0	-1.287	Destabilizing
408	A	L	621	D	0	-1.287	Destabilizing
409	A	L	621	E	0	-1.287	Destabilizing
410	A	L	621	N	0	-1.287	Destabilizing
411	A	L	621	Q	0	-1.287	Destabilizing
412	A	L	621	H	0	-1.287	Destabilizing
413	A	L	621	K	0	-1.287	Destabilizing
414	A	L	621	R	0	-1.287	Destabilizing
415	A	H	622	G	0	-1.287	Destabilizing
416	A	H	622	A	0	-1.287	Destabilizing
417	A	H	622	T	0	-1.287	Destabilizing
418	A	H	622	S	0	-1.287	Destabilizing
419	A	H	622	C	0	-1.287	Destabilizing
420	A	H	622	V	0	-1.287	Destabilizing
421	A	H	622	L	0	-1.287	Destabilizing
422	A	H	622	I	0	-1.287	Destabilizing
423	A	H	622	M	0	-1.287	Destabilizing
424	A	H	622	P	0	-1.287	Destabilizing
425	A	H	622	F	0	-1.287	Destabilizing
426	A	H	622	Y	0	-1.287	Destabilizing
427	A	H	622	W	0	-1.287	Destabilizing
428	A	H	622	D	0	-1.287	Destabilizing
429	A	H	622	E	0	-1.287	Destabilizing
430	A	H	622	N	0	-1.287	Destabilizing
431	A	H	622	Q	0	-1.287	Destabilizing
432	A	H	622	K	0	-1.287	Destabilizing
433	A	H	622	R	0	-1.287	Destabilizing
434	A	G	623	A	0	-1.287	Destabilizing
435	A	G	623	T	0	-1.287	Destabilizing
436	A	G	623	S	0	-1.287	Destabilizing
437	A	G	623	C	0	-1.287	Destabilizing
438	A	G	623	V	0	-1.287	Destabilizing
439	A	G	623	L	0	-1.287	Destabilizing
440	A	G	623	I	0	-1.287	Destabilizing
441	A	G	623	M	0	-1.287	Destabilizing
442	A	G	623	P	0	-1.287	Destabilizing
443	A	G	623	F	0	-1.287	Destabilizing
444	A	G	623	Y	0	-1.287	Destabilizing
445	A	G	623	W	0	-1.287	Destabilizing
446	A	G	623	D	0	-1.287	Destabilizing
447	A	G	623	E	0	-1.287	Destabilizing
448	A	G	623	N	0	-1.287	Destabilizing
449	A	G	623	Q	0	-1.287	Destabilizing
450	A	G	623	H	0	-1.287	Destabilizing
451	A	G	623	K	0	-1.287	Destabilizing
452	A	G	623	R	0	-1.287	Destabilizing
453	A	S	624	G	15	-1.287	Destabilizing
454	A	S	624	A	15	-1.287	Destabilizing
455	A	S	624	T	15	-1.287	Destabilizing
456	A	S	624	C	15	-1.287	Destabilizing
457	A	S	624	V	15	-1.287	Destabilizing
458	A	S	624	L	15	-1.287	Destabilizing
459	A	S	624	I	15	-1.287	Destabilizing
460	A	S	624	M	15	-1.287	Destabilizing
461	A	S	624	P	15	-1.287	Destabilizing
462	A	S	624	F	15	-1.287	Destabilizing
463	A	S	624	Y	15	-1.287	Destabilizing
464	A	S	624	W	15	-1.287	Destabilizing
465	A	S	624	D	15	-1.287	Destabilizing
466	A	S	624	E	15	-1.287	Destabilizing
467	A	S	624	N	15	-1.287	Destabilizing
468	A	S	624	Q	15	-1.287	Destabilizing
469	A	S	624	H	15	-1.287	Destabilizing
470	A	S	624	K	15	-1.287	Destabilizing
471	A	S	624	R	15	-1.287	Destabilizing
472	A	S	625	G	3.1	-1.287	Destabilizing
473	A	S	625	A	3.1	-1.287	Destabilizing
474	A	S	625	T	3.1	-1.287	Destabilizing
475	A	S	625	C	3.1	-1.287	Destabilizing
476	A	S	625	V	3.1	-1.287	Destabilizing
477	A	S	625	L	3.1	-1.287	Destabilizing
478	A	S	625	I	3.1	-1.287	Destabilizing
479	A	S	625	M	3.1	-1.287	Destabilizing
480	A	S	625	P	3.1	-1.287	Destabilizing
481	A	S	625	F	3.1	-1.287	Destabilizing
482	A	S	625	Y	3.1	-1.287	Destabilizing
483	A	S	625	W	3.1	-1.287	Destabilizing
484	A	S	625	D	3.1	-1.287	Destabilizing
485	A	S	625	E	3.1	-1.287	Destabilizing
486	A	S	625	N	3.1	-1.287	Destabilizing
487	A	S	625	Q	3.1	-1.287	Destabilizing
488	A	S	625	H	3.1	-1.287	Destabilizing
489	A	S	625	K	3.1	-1.287	Destabilizing
490	A	S	625	R	3.1	-1.287	Destabilizing
491	A	I	626	G	0	-1.287	Destabilizing
492	A	I	626	A	0	-1.287	Destabilizing
493	A	I	626	T	0	-1.287	Destabilizing
494	A	I	626	S	0	-1.287	Destabilizing
495	A	I	626	C	0	-1.287	Destabilizing
496	A	I	626	V	0	-1.287	Destabilizing
497	A	I	626	L	0	-1.287	Destabilizing
498	A	I	626	M	0	-1.287	Destabilizing
499	A	I	626	P	0	-1.287	Destabilizing
500	A	I	626	F	0	-1.287	Destabilizing
501	A	I	626	Y	0	-1.287	Destabilizing
502	A	I	626	W	0	-1.287	Destabilizing
503	A	I	626	D	0	-1.287	Destabilizing
504	A	I	626	E	0	-1.287	Destabilizing
505	A	I	626	N	0	-1.287	Destabilizing
506	A	I	626	Q	0	-1.287	Destabilizing
507	A	I	626	H	0	-1.287	Destabilizing
508	A	I	626	K	0	-1.287	Destabilizing
509	A	I	626	R	0	-1.287	Destabilizing
510	A	L	627	G	0	-1.287	Destabilizing
511	A	L	627	A	0	-1.287	Destabilizing
512	A	L	627	T	0	-1.287	Destabilizing
513	A	L	627	S	0	-1.287	Destabilizing
514	A	L	627	C	0	-1.287	Destabilizing
515	A	L	627	V	0	-1.287	Destabilizing
516	A	L	627	I	0	-1.287	Destabilizing
517	A	L	627	M	0	-1.287	Destabilizing
518	A	L	627	P	0	-1.287	Destabilizing
519	A	L	627	F	0	-1.287	Destabilizing
520	A	L	627	Y	0	-1.287	Destabilizing
521	A	L	627	W	0	-1.287	Destabilizing
522	A	L	627	D	0	-1.287	Destabilizing
523	A	L	627	E	0	-1.287	Destabilizing
524	A	L	627	N	0	-1.287	Destabilizing
525	A	L	627	Q	0	-1.287	Destabilizing
526	A	L	627	H	0	-1.287	Destabilizing
527	A	L	627	K	0	-1.287	Destabilizing
528	A	L	627	R	0	-1.287	Destabilizing
529	A	E	628	G	0	-1.287	Destabilizing
530	A	E	628	A	0	-1.287	Destabilizing
531	A	E	628	T	0	-1.287	Destabilizing
532	A	E	628	S	0	-1.287	Destabilizing
533	A	E	628	C	0	-1.287	Destabilizing
534	A	E	628	V	0	-1.287	Destabilizing
535	A	E	628	L	0	-1.287	Destabilizing
536	A	E	628	I	0	-1.287	Destabilizing
537	A	E	628	M	0	-1.287	Destabilizing
538	A	E	628	P	0	-1.287	Destabilizing
539	A	E	628	F	0	-1.287	Destabilizing
540	A	E	628	Y	0	-1.287	Destabilizing
541	A	E	628	W	0	-1.287	Destabilizing
542	A	E	628	D	0	-1.287	Destabilizing
543	A	E	628	N	0	-1.287	Destabilizing
544	A	E	628	Q	0	-1.287	Destabilizing
545	A	E	628	H	0	-1.287	Destabilizing
546	A	E	628	K	0	-1.287	Destabilizing
547	A	E	628	R	0	-1.287	Destabilizing
548	A	R	629	G	2.1	-1.287	Destabilizing
549	A	R	629	A	2.1	-1.287	Destabilizing
550	A	R	629	T	2.1	-1.287	Destabilizing
551	A	R	629	S	2.1	-1.287	Destabilizing
552	A	R	629	C	2.1	-1.287	Destabilizing
553	A	R	629	V	2.1	-1.287	Destabilizing
554	A	R	629	L	2.1	-1.287	Destabilizing
555	A	R	629	I	2.1	-1.287	Destabilizing
556	A	R	629	M	2.1	-1.287	Destabilizing
557	A	R	629	P	2.1	-1.287	Destabilizing
558	A	R	629	F	2.1	-1.287	Destabilizing
559	A	R	629	Y	2.1	-1.287	Destabilizing
560	A	R	629	W	2.1	-1.287	Destabilizing
561	A	R	629	D	2.1	-1.287	Destabilizing
562	A	R	629	E	2.1	-1.287	Destabilizing
563	A	R	629	N	2.1	-1.287	Destabilizing
564	A	R	629	Q	2.1	-1.287	Destabilizing
565	A	R	629	H	2.1	-1.287	Destabilizing
566	A	R	629	K	2.1	-1.287	Destabilizing
567	A	H	630	G	0	-1.287	Destabilizing
568	A	H	630	A	0	-1.287	Destabilizing
569	A	H	630	T	0	-1.287	Destabilizing
570	A	H	630	S	0	-1.287	Destabilizing
571	A	H	630	C	0	-1.287	Destabilizing
572	A	H	630	V	0	-1.287	Destabilizing
573	A	H	630	L	0	-1.287	Destabilizing
574	A	H	630	I	0	-1.287	Destabilizing
575	A	H	630	M	0	-1.287	Destabilizing
576	A	H	630	P	0	-1.287	Destabilizing
577	A	H	630	F	0	-1.287	Destabilizing
578	A	H	630	Y	0	-1.287	Destabilizing
579	A	H	630	W	0	-1.287	Destabilizing
580	A	H	630	D	0	-1.287	Destabilizing
581	A	H	630	E	0	-1.287	Destabilizing
582	A	H	630	N	0	-1.287	Destabilizing
583	A	H	630	Q	0	-1.287	Destabilizing
584	A	H	630	K	0	-1.287	Destabilizing
585	A	H	630	R	0	-1.287	Destabilizing
586	A	H	631	G	0	-1.287	Destabilizing
587	A	H	631	A	0	-1.287	Destabilizing
588	A	H	631	T	0	-1.287	Destabilizing
589	A	H	631	S	0	-1.287	Destabilizing
590	A	H	631	C	0	-1.287	Destabilizing
591	A	H	631	V	0	-1.287	Destabilizing
592	A	H	631	L	0	-1.287	Destabilizing
593	A	H	631	I	0	-1.287	Destabilizing
594	A	H	631	M	0	-1.287	Destabilizing
595	A	H	631	P	0	-1.287	Destabilizing
596	A	H	631	F	0	-1.287	Destabilizing
597	A	H	631	Y	0	-1.287	Destabilizing
598	A	H	631	W	0	-1.287	Destabilizing
599	A	H	631	D	0	-1.287	Destabilizing
600	A	H	631	E	0	-1.287	Destabilizing
601	A	H	631	N	0	-1.287	Destabilizing
602	A	H	631	Q	0	-1.287	Destabilizing
603	A	H	631	K	0	-1.287	Destabilizing
604	A	H	631	R	0	-1.287	Destabilizing
605	A	L	632	G	3.2	-1.287	Destabilizing
606	A	L	632	A	3.2	-1.287	Destabilizing
607	A	L	632	T	3.2	-1.287	Destabilizing
608	A	L	632	S	3.2	-1.287	Destabilizing
609	A	L	632	C	3.2	-1.287	Destabilizing
610	A	L	632	V	3.2	-1.287	Destabilizing
611	A	L	632	I	3.2	-1.287	Destabilizing
612	A	L	632	M	3.2	-1.287	Destabilizing
613	A	L	632	P	3.2	-1.287	Destabilizing
614	A	L	632	F	3.2	-1.287	Destabilizing
615	A	L	632	Y	3.2	-1.287	Destabilizing
616	A	L	632	W	3.2	-1.287	Destabilizing
617	A	L	632	D	3.2	-1.287	Destabilizing
618	A	L	632	E	3.2	-1.287	Destabilizing
619	A	L	632	N	3.2	-1.287	Destabilizing
620	A	L	632	Q	3.2	-1.287	Destabilizing
621	A	L	632	H	3.2	-1.287	Destabilizing
622	A	L	632	K	3.2	-1.287	Destabilizing
623	A	L	632	R	3.2	-1.287	Destabilizing
624	A	E	633	G	0	-1.287	Destabilizing
625	A	E	633	A	0	-1.287	Destabilizing
626	A	E	633	T	0	-1.287	Destabilizing
627	A	E	633	S	0	-1.287	Destabilizing
628	A	E	633	C	0	-1.287	Destabilizing
629	A	E	633	V	0	-1.287	Destabilizing
630	A	E	633	L	0	-1.287	Destabilizing
631	A	E	633	I	0	-1.287	Destabilizing
632	A	E	633	M	0	-1.287	Destabilizing
633	A	E	633	P	0	-1.287	Destabilizing
634	A	E	633	F	0	-1.287	Destabilizing
635	A	E	633	Y	0	-1.287	Destabilizing
636	A	E	633	W	0	-1.287	Destabilizing
637	A	E	633	D	0	-1.287	Destabilizing
638	A	E	633	N	0	-1.287	Destabilizing
639	A	E	633	Q	0	-1.287	Destabilizing
640	A	E	633	H	0	-1.287	Destabilizing
641	A	E	633	K	0	-1.287	Destabilizing
642	A	E	633	R	0	-1.287	Destabilizing
643	A	F	634	G	0.1	-1.287	Destabilizing
644	A	F	634	A	0.1	-1.287	Destabilizing
645	A	F	634	T	0.1	-1.287	Destabilizing
646	A	F	634	S	0.1	-1.287	Destabilizing
647	A	F	634	C	0.1	-1.287	Destabilizing
648	A	F	634	V	0.1	-1.287	Destabilizing
649	A	F	634	L	0.1	-1.287	Destabilizing
650	A	F	634	I	0.1	-1.287	Destabilizing
651	A	F	634	M	0.1	-1.287	Destabilizing
652	A	F	634	P	0.1	-1.287	Destabilizing
653	A	F	634	Y	0.1	-1.287	Destabilizing
654	A	F	634	W	0.1	-1.287	Destabilizing
655	A	F	634	D	0.1	-1.287	Destabilizing
656	A	F	634	E	0.1	-1.287	Destabilizing
657	A	F	634	N	0.1	-1.287	Destabilizing
658	A	F	634	Q	0.1	-1.287	Destabilizing
659	A	F	634	H	0.1	-1.287	Destabilizing
660	A	F	634	K	0.1	-1.287	Destabilizing
661	A	F	634	R	0.1	-1.287	Destabilizing
662	A	K	636	G	1	-1.287	Destabilizing
663	A	K	636	A	1	-1.287	Destabilizing
664	A	K	636	T	1	-1.287	Destabilizing
665	A	K	636	S	1	-1.287	Destabilizing
666	A	K	636	C	1	-1.286	Destabilizing
667	A	K	636	V	1	-1.287	Destabilizing
668	A	K	636	L	1	-1.287	Destabilizing
669	A	K	636	I	1	-1.287	Destabilizing
670	A	K	636	M	1	-1.287	Destabilizing
671	A	K	636	P	1	-1.287	Destabilizing
672	A	K	636	F	1	-1.289	Destabilizing
673	A	K	636	Y	1	-1.29	Destabilizing
674	A	K	636	W	1	-1.291	Destabilizing
675	A	K	636	D	1	-1.288	Destabilizing
676	A	K	636	E	1	-1.289	Destabilizing
677	A	K	636	N	1	-1.288	Destabilizing
678	A	K	636	Q	1	-1.288	Destabilizing
679	A	K	636	H	1	-1.29	Destabilizing
680	A	K	636	R	1	-1.29	Destabilizing
681	A	T	637	G	0	-1.481	Destabilizing
682	A	T	637	A	0	-1.507	Destabilizing
683	A	T	637	S	0	-1.56	Destabilizing
684	A	T	637	C	0	-1.439	Destabilizing
685	A	T	637	V	0	-1.56	Destabilizing
686	A	T	637	L	0	-1.585	Destabilizing
687	A	T	637	I	0	-1.585	Destabilizing
688	A	T	637	M	0	-1.554	Destabilizing
689	A	T	637	P	0	-1.56	Destabilizing
690	A	T	637	F	0	-1.883	Destabilizing
691	A	T	637	Y	0	-1.981	Destabilizing
692	A	T	637	W	0	-2.111	Highly Destabilizing
693	A	T	637	D	0	-1.667	Destabilizing
694	A	T	637	E	0	-1.683	Destabilizing
695	A	T	637	N	0	-1.72	Destabilizing
696	A	T	637	Q	0	-1.662	Destabilizing
697	A	T	637	H	0	-1.825	Destabilizing
698	A	T	637	K	0	-1.685	Destabilizing
699	A	T	637	R	0	-1.898	Destabilizing
700	A	L	639	G	2.4	-1.924	Destabilizing
701	A	L	639	A	2.4	-1.978	Destabilizing
702	A	L	639	T	2.4	-1.885	Destabilizing
703	A	L	639	S	2.4	-1.79	Destabilizing
704	A	L	639	C	2.4	-1.423	Destabilizing
705	A	L	639	V	2.4	-2.097	Highly Destabilizing
706	A	L	639	I	2.4	-2.162	Highly Destabilizing
707	A	L	639	M	2.4	-2.211	Highly Destabilizing
708	A	L	639	P	2.4	-2.097	Highly Destabilizing
709	A	L	639	F	2.4	-2.165	Highly Destabilizing
710	A	L	639	Y	2.4	-2.558	Highly Destabilizing
711	A	L	639	W	2.4	-2.918	Highly Destabilizing
712	A	L	639	D	2.4	-1.726	Destabilizing
713	A	L	639	E	2.4	-1.759	Destabilizing
[truncated: 2,374 more rows]
